# Supplementary material for: LKB1 Regulates Mitochondria-Dependent Presynaptic Calcium Clearance and Neurotransmitter Release Properties at Excitatory Synapses along Cortical Axons
Source: PLoS Biol. 2016 Jul 18;14(7):e1002516. doi: 10.1371/journal.pbio.1002516 (PMC4948842; doi:10.1371/journal.pbio.1002516)
Supplement: S1 Data — (XLSX) [file pbio.1002516.s001.xlsx]

## Sheet: Figure 1C
under 20APs
	Time (s)	Mito
	0.35	0.007686	0.017092	0.074348	-0.10991	0.000406	-0.0214	0.014462	0.001762	-0.00518	-0.02998	-0.00932	0.014462	0.001762	-0.00518	-0.02998	-0.00932	0.019111	0.012597	0.00577	0.011042	-0.0343	-0.03447	-0.00472	-0.01444	-0.00041	0.023198	-0.03567	-0.01567	0.016172	-0.00746	0.029775	0.058523	-0.0143	0.010579	0.011018	-0.00985	0.013513	0.016723	0.010539	-0.0051	-0.02636	0.008403	-0.01025	-0.00248	-0.00016	-0.02057	0.004092	-0.01828
	0.7	0.004126	0.029552	-0.02766	-0.03722	0.014138	0.032714	-0.00465	0.000132	-0.00923	0.006605	-0.00611	-0.00465	0.000132	-0.00923	0.006605	-0.00611	-0.05791	-0.01727	0.022738	-0.00702	-0.03222	0.002908	-0.05778	-0.00162	-0.00793	-0.00966	-0.02344	-0.04184	-0.00818	-0.014	-0.02475	-0.02413	-0.00089	0.020207	-0.03231	-0.02118	0.015256	0.012508	0.004289	-0.01295	0.011511	0.031125	-0.01579	-0.01334	0.001055	-0.01305	0.021934	-0.00469
	1.05	0.003602	0.041397	0.094051	-0.00306	0.009923	0.00232	0.012414	0.003278	-0.01271	0.022517	-0.00309	0.012414	0.003278	-0.01271	0.022517	-0.00309	0.009456	0.013297	-0.04055	-0.01109	-0.00689	-0.00486	-0.04205	0.004189	0.005256	-0.02575	-0.00103	-0.11985	-0.0228	-0.01385	-0.01525	-0.03734	0.001746	0.024	-0.02423	-0.03626	-0.01985	0.01267	0.014203	-0.00792	0.012739	0.006564	0.005444	-0.00543	0.001424	0.016541	-0.00374	0.007472
	1.4	-0.0164	0.032495	0.091686	0.019992	0.025245	0.002712	0.016657	-0.0044	-0.0102	-0.02528	0.001091	0.016657	-0.0044	-0.0102	-0.02528	0.001091	0.021653	-0.02111	-0.0675	0.009094	-0.02767	-0.00625	-0.00644	-0.01674	-0.0118	0.0063	0.016552	-0.02984	-0.00218	0.015997	-0.0303	0.006218	0.006513	-0.074	-0.01598	-0.01038	0.020072	-0.03125	-0.00851	-0.0033	-0.00964	0.022692	-0.03062	-0.02393	-0.00889	0.006759	0.017549	-0.01593
	1.75	-0.02688	0.011277	-0.07288	0.005291	-0.02983	0.020229	0.02026	0.004655	0.006782	0.012388	0.003168	0.02026	0.004655	0.006782	0.012388	0.003168	-0.0352	-0.01175	-0.06866	0.007933	0.019383	-0.03158	0.057262	-0.01303	-0.00205	-0.00607	0.006238	0.031618	-0.01803	-0.03544	-0.01826	0.003784	-0.00997	0.00161	0.00863	-0.00572	0.045039	-0.01772	-0.03036	0.019533	0.010244	0.006544	0.017815	-0.02769	0.01019	-0.01325	0.010295	-0.03782
	2.1	-0.02678	-0.07148	0.014174	-0.03226	-0.01915	0.018078	0.044195	-0.01138	0.01586	0.004763	0.007322	0.044195	-0.01138	0.01586	0.004763	0.007322	-0.00478	0.062939	-0.01133	-0.01795	0.06228	0.008534	0.065164	0.012966	0.003092	0.011892	-0.0061	0.061374	-0.01477	-0.0161	-0.01331	0.035131	-0.00089	-0.02269	-0.01846	0.002241	0.009252	0.052359	0.000628	0.002021	-0.00766	-0.0419	-0.01152	-0.0197	-0.01891	-0.00654	-0.02749	0.005461
	2.45	-0.0026	0.118871	-0.05577	0.136157	-0.00318	-0.01891	-0.03818	0.004726	-0.02718	-0.00215	-0.01388	-0.03818	0.004726	-0.02718	-0.00215	-0.01388	-0.00105	0.029966	0.006291	-0.00484	0.012191	0.009358	-0.03805	-0.00523	0.007949	0.010766	0.000757	0.0148	0.005444	0.035482	-0.01297	-0.04018	-0.00536	-0.05602	-0.00185	-0.01025	0.012074	-0.00962	-0.00416	0.005256	0.027377	-0.02098	-0.0271	-0.0267	-0.03503	0.000239	0.005656	-0.02487
	2.8	-0.03809	-0.09228	-0.09694	0.020234	0.003943	-0.02068	0.029665	-0.01032	-0.02402	0.052471	0.004494	0.029665	-0.01032	-0.02402	0.052471	0.004494	0.003292	-0.02441	0.084678	0.003863	-0.01734	0.008263	0.026063	-0.01062	-0.01284	-0.00197	-0.0019	0.004897	0.023693	0.001531	0.004134	-0.00859	0.019413	-0.0173	0.035672	-0.00639	-0.00866	0.020559	0.027731	-0.00408	0.017146	-0.01584	-0.0057	-0.01892	0.025622	-0.00741	-0.02275	0.000457
	3.15	0.013442	0.000274	-0.03322	-0.15692	0.000124	-0.01166	-0.02094	0.013245	-0.00485	-0.05317	-0.00354	-0.02094	0.013245	-0.00485	-0.05317	-0.00354	0.011334	-0.00803	0.026781	0.001294	-0.02561	0.020758	-0.01844	-0.03503	-0.0132	-0.00984	-0.0163	-0.06469	0.011754	-0.00036	0.005034	0.025162	-0.009	0.030415	-0.01759	-0.00549	-0.07451	-0.00131	-0.02426	0.000856	-0.00331	0.003539	-0.0267	-0.00016	0.006304	0.005566	-0.0053	-0.02856
	3.5	0.014017	-0.07232	-0.02322	0.156989	-0.00069	0.001803	-0.06652	0.008288	-0.00182	0.014682	-0.01123	-0.06652	0.008288	-0.00182	0.014682	-0.01123	-0.00809	-0.02958	0.014636	0.00765	0.047583	0.032453	0.091288	0.000261	-0.00164	0.008043	0.054489	0.152218	0.014195	0.033333	0.035331	-0.0229	0.008756	0.118903	0.010561	0.06508	-0.0091	-0.04934	0.002562	0.002689	-0.02608	0.003351	0.056203	0.092052	0.016657	0.036472	-0.00313	0.115138
	3.85	0.367042	0.265586	0.510157	0.706915	0.24068	0.296623	0.095592	0.1323	0.158905	0.236566	0.158231	0.095592	0.1323	0.158905	0.236566	0.158231	0.119047	0.171358	0.094591	0.236467	0.36865	0.107967	0.707844	0.765528	0.514879	0.247315	0.580831	0.50418	0.262605	0.139846	0.170941	0.168416	0.223225	0.452711	0.297736	0.472784	0.263441	0.172854	0.232482	0.165513	0.109997	0.147182	0.296231	0.488089	0.137029	0.294957	0.14389	0.466611
	4.2	1.18709	0.812157	1.20825	0.921474	0.629852	0.820772	0.567852	0.770368	0.874285	1.12931	0.641908	0.567852	0.770368	0.874285	1.12931	0.641908	0.475213	0.590952	0.659555	1.04015	0.832664	0.552534	0.883123	1.1558	0.868054	0.471569	1.01275	0.915507	0.972636	0.551587	0.758277	0.655069	1.01213	0.662705	0.691151	0.731979	0.828764	0.917389	0.597367	0.569766	0.545592	0.494715	0.512639	0.792338	0.520697	0.619974	0.595036	0.654308
	4.55	1.45494	1.07853	1.85545	1.08547	0.76086	0.964628	0.657932	0.82174	0.909309	1.07385	0.659192	0.657932	0.82174	0.909309	1.07385	0.659192	0.731495	0.799209	0.960492	1.27342	1.14404	0.736167	0.998231	1.07696	0.782525	0.509352	1.16916	0.838308	1.24828	0.807952	1.15113	1.15439	1.22034	0.74861	0.876261	0.890315	1.08254	1.27826	0.769341	0.784207	0.8881	0.766397	0.631098	0.949841	0.828408	0.738926	1.04862	0.68242
	4.9	1.56089	1.14904	2.04521	0.986998	0.818288	0.969449	0.763163	0.87706	0.841225	1.06476	0.640591	0.763163	0.87706	0.841225	1.06476	0.640591	0.811784	0.888728	0.945033	1.26431	1.07568	0.800555	0.986485	0.907398	0.741157	0.542736	1.15752	0.920957	1.24676	0.853715	1.27631	1.44246	1.17538	0.877933	0.895995	0.921087	1.0983	1.39164	0.805813	0.809366	0.976669	0.967238	0.695108	1.00957	0.937933	0.77839	1.18659	0.678333
	5.25	1.58425	1.41	2.00869	0.586357	0.734571	0.928645	0.685912	0.883811	0.861109	1.04194	0.668434	0.685912	0.883811	0.861109	1.04194	0.668434	0.939531	0.8561	1.05309	1.26423	1.05613	0.827481	0.879815	0.647761	0.533438	0.463549	1.14753	0.765318	1.14414	0.880731	1.1578	1.5465	1.19721	0.912011	0.878007	0.90209	1.12268	1.44934	0.829938	0.805359	1.04253	1.09133	0.668366	1.02256	0.997183	0.848382	1.22313	0.727961
	5.6	1.17259	1.01683	1.3298	0.490377	0.472105	0.643203	0.75026	0.899206	0.835951	1.12289	0.665517	0.75026	0.899206	0.835951	1.12289	0.665517	0.845416	0.820098	0.992838	1.1886	1.00489	0.760572	0.803281	0.725508	0.617077	0.450218	1.02429	0.760625	1.21616	0.862949	1.14074	1.55304	1.20234	0.572208	0.78062	0.74803	1.05953	1.4968	0.830828	0.818708	1.02791	1.03262	0.545648	0.815205	1.01124	0.655636	1.19494	0.563952
	5.95	0.789315	0.532285	0.874908	0.251065	0.288534	0.394657	0.543574	0.647722	0.5623	0.739875	0.448951	0.543574	0.647722	0.5623	0.739875	0.448951	0.603648	0.5861	0.652373	1.01773	0.551098	0.616147	0.605353	0.470403	0.434744	0.245818	0.618054	0.461939	1.0654	0.690341	0.864593	1.15415	0.925761	0.296815	0.673407	0.451862	0.851451	1.21056	0.706695	0.677957	0.879895	0.837728	0.300382	0.519669	0.83867	0.36668	1.00197	0.354784
	6.3	0.477574	0.366122	0.37644	0.002737	0.176628	0.2114	0.303115	0.387985	0.296311	0.43216	0.298942	0.303115	0.387985	0.296311	0.43216	0.298942	0.386523	0.380642	0.440691	0.75383	0.274933	0.403472	0.596755	0.334275	0.305792	0.117479	0.308184	0.241916	0.815623	0.426315	0.554833	0.626161	0.577126	0.065379	0.381492	0.216869	0.469248	0.734923	0.436466	0.478859	0.505192	0.531249	0.124744	0.274841	0.497415	0.180462	0.557179	0.216377
	6.65	0.321177	0.323255	0.190506	0.050558	0.108292	0.160268	0.105298	0.24858	0.118522	0.230863	0.137814	0.105298	0.24858	0.118522	0.230863	0.137814	0.238423	0.211798	0.318292	0.517572	0.132028	0.232889	0.363562	0.180057	0.203033	0.078882	0.14307	0.17163	0.602967	0.232805	0.338177	0.293508	0.287862	0.047377	0.173474	0.131508	0.232708	0.394075	0.267408	0.276774	0.261628	0.248538	0.069026	0.139203	0.275489	0.066485	0.296838	0.119975
	7	0.186483	0.233065	-0.00305	-0.04071	0.053746	0.093217	0.011048	0.152662	0.084949	0.099971	0.098402	0.011048	0.152662	0.084949	0.099971	0.098402	0.1078	0.115386	0.090708	0.323186	0.114023	0.17575	0.285932	0.10303	0.12673	0.016107	0.061154	0.066285	0.436002	0.127566	0.184566	0.164567	0.178148	0.007916	0.121141	0.062684	0.107628	0.236493	0.160031	0.167169	0.092338	0.09589	0.021205	0.059969	0.138039	0.049285	0.132682	0.044848
	7.35	0.194398	0.124671	0.123938	-0.01309	0.010905	0.066569	0.031135	0.076042	0.045548	0.074003	0.048325	0.031135	0.076042	0.045548	0.074003	0.048325	0.081225	0.133533	0.114563	0.245864	0.055698	0.086097	0.375803	0.06499	0.055713	-0.00761	0.027779	0.1531	0.277318	0.038302	0.108741	0.07702	0.081333	-0.01756	0.050121	0.011256	0.046839	0.088366	0.082256	0.101236	0.080297	0.070087	0.020469	0.010938	0.054316	-0.02526	0.077939	0.041487
	7.7	0.128609	0.062745	0.060095	0.039897	0.028602	0.086578	0.067749	0.068498	0.017338	-0.02862	0.023897	0.067749	0.068498	0.017338	-0.02862	0.023897	0.030491	0.063488	0.154059	0.12763	0.007514	0.051933	0.175158	0.024943	0.058211	-0.00384	0.005644	0.167723	0.22413	0.020711	0.045343	0.087211	0.063538	-0.00161	0.033356	0.012293	-0.00438	0.058013	0.062902	0.051998	0.015108	0.029351	8.21e-05	0.003918	0.058164	-0.0329	0.039546	-0.01346
	8.05	0.123202	0.133774	0.107843	-0.03525	0.029505	-0.01294	0.005034	0.051882	0.004638	0.018657	0.045188	0.005034	0.051882	0.004638	0.018657	0.045188	-0.00013	0.058328	0.035302	0.060191	0.006288	0.033734	0.166268	0.047439	0.029475	-0.00264	-0.00526	0.022749	0.117177	0.002913	0.013646	0.057856	0.041907	-0.00785	0.078157	0.007325	0.026052	0.029333	0.044784	0.017592	0.037623	0.020826	-0.00113	0.018344	0.029946	-0.04218	0.019182	-0.01246
	8.4	0.112634	0.132545	0.026382	-0.00942	0.026435	-0.01018	0.059598	0.042332	0.009437	0.011505	0.020738	0.059598	0.042332	0.009437	0.011505	0.020738	0.011652	0.034933	0.090367	0.038139	-0.02256	0.047277	0.171819	0.049595	0.021954	0.002305	-0.05705	0.089793	0.115441	0.02808	-0.01021	0.028554	0.03529	-0.03382	0.023287	-0.02079	0.02238	0.03081	0.023821	0.021144	0.03058	0.023116	0.014025	-0.02761	-0.00201	-0.01172	0.022497	-0.01467
	8.75	0.024154	0.146575	-0.01583	-0.04454	0.012937	0.01358	0.027302	0.016023	0.008202	0.003271	0.012045	0.027302	0.016023	0.008202	0.003271	0.012045	0.006245	0.047017	0.067638	0.056873	-0.03194	0.02883	0.106999	0.03909	0.021102	0.002789	0.074308	0.011946	0.064975	0.022366	-0.0018	0.013023	0.023454	-0.00166	-0.02172	-0.00807	0.040352	0.014916	0.007907	0.027223	0.019634	-0.02843	-0.03989	-0.01648	0.001635	-0.04595	-0.02944	0.017561
	9.1	0.051465	-0.00318	0.08014	-0.06432	0.008669	0.011794	-0.00198	0.022423	-0.03335	0.005218	0.003472	-0.00198	0.022423	-0.03335	0.005218	0.003472	0.010216	0.021938	-0.06017	0.059278	-0.04352	-0.02147	0.009746	-0.01497	0.006611	0.003157	-0.00969	0.050807	0.025439	0.029151	-0.01211	0.006456	0.040874	0.009933	0.021287	-0.00126	-0.01864	0.02069	0.009215	-0.01126	0.026248	0.006616	-0.03638	-0.01007	-0.02168	-0.03146	0.007626	-0.00544
	9.45	0.003118	0.064202	0.049792	0.012066	0.027838	0.005525	-0.00731	0.022698	-0.02998	0.076555	0.007888	-0.00731	0.022698	-0.02998	0.076555	0.007888	-0.0047	0.052034	-0.03658	0.038402	0.03353	0.009855	0.113063	0.01749	0.01093	-0.01269	-0.02867	0.029285	0.043249	-0.00326	-0.01548	-0.0223	0.027084	0.019589	-0.00644	-0.00393	-0.06239	0.025343	-0.00282	-0.03156	0.01943	0.013064	-0.01751	-0.02141	-0.00145	-0.04244	-0.03382	-0.01602
	9.8	0.014205	0.041711	-0.04786	-0.04875	0.011038	0.018149	0.007057	0.018243	-0.00855	-0.0494	-0.00857	0.007057	0.018243	-0.00855	-0.0494	-0.00857	-0.01414	0.038281	0.053531	-0.01358	0.125281	0.025489	0.036054	-0.02174	0.006697	-0.01103	0.056711	0.135236	0.057548	0.019561	0.00869	-0.02269	0.018551	-0.0452	0.04113	0.002421	-0.00528	-0.00152	0.007767	0.026313	-8e-05	0.001969	-0.0211	-0.01716	-0.01243	-0.05969	-0.02643	0.005723
	10.15	0.005522	-0.01322	0.031452	-0.10371	-0.00612	-0.01355	-0.01034	0.013297	-0.01271	0.013489	-0.01423	-0.01034	0.013297	-0.01271	0.013489	-0.01423	0.02997	0.004325	0.02847	0.042967	0.005617	0.028861	0.041527	0.01821	-0.00034	-0.00254	0.015685	0.00633	0.02012	0.013221	-0.00367	-0.0207	0.03221	0.03582	-0.05597	-0.00431	0.025918	-0.00361	0.011639	0.005846	0.007664	0.01541	-0.02939	-0.01344	-0.00649	-0.03105	-0.00102	-0.01605
[truncated: 55 more columns]

## Sheet: Figure 1D-E
under 20APs		ΔF/Fmax normalized by control				Area (au)
		Mtio	non-Mito			Mtio	non-Mito
		1.584	2.024			3.462	3.967
		1.41	1.586			2.871	2.937
		2.045	0.9943			3.947	1.953
		0.1362	0.6753			2.053	1.269
		0.8183	0.8643			1.585	1.839
		0.9694	1.395			2.032	3.383
		0.7632	1.174			1.698	2.798
		0.8992	1.183			2.166	2.748
		0.9093	1.303			2.03	4.016
		1.129	0.8643			2.63	1.839
		0.6684	1.395			1.62	3.383
		0.7632	1.174			1.698	2.798
		0.8992	1.183			2.166	2.748
		0.9093	1.303			2.03	4.016
		1.129	0.8653			2.63	1.835
		0.6684	1.596			1.62	3.815
		0.9395	1.273			1.937	2.755
		0.8887	1.129			2.109	5.4
		1.053	1.319			2.488	3.264
		1.273	0.9184			3.353	2.008
		1.144	1.773			2.482	3.916
		0.8275	1.431			1.976	3.274
		0.9982	1.016			3.017	2.217
		1.156	1.273			2.348	2.806
		0.8681	1.015			1.886	2.261
		0.5427	1.559			1.14	3.762
		1.169	0.8538			2.646	2.268
		0.921	1.02			2.371	2.251
		1.248	0.8265			3.523	1.873
		0.8807	0.8518			2.058	2.062
		1.276	1.265			2.786	2.926
		1.553	1.633			3.231	3.578
		1.22	0.7605			2.939	1.627
		0.912	1.65			1.784	3.89
		0.896	1.26			2.152	2.784
		0.9211	1.06			2.012	2.572
		1.123	1.002			2.632	2.683
		1.497	1.466			3.392	3.916
		0.8308	0.774			2.092	1.856
		0.8187	1.416			2.057	3.334
		1.043				2.327
		1.091				2.29
		0.6951				1.461
		1.023				2.248
		1.011				2.261
		0.8484				1.747
		1.223				2.697
		0.728				1.688
		1.08				2.543
		1.086				2.7
		0.8026				2.069
		1.45				3.497
		1.342				3.126
		0.9226				2.135
		1.176				2.889
		1.078				2.826
		0.8371				1.924
		1.136				2.669
		0.9531				2.285
		1.039				3.869
		1.071				2.718
		1.031				3.222
		1.124				2.891

## Sheet: Figure 1F
under 100APs
	Time (s)	Mito																																			non-Mito
	0.35	0.054605	0.006703	-0.00195	-0.00614	-0.02721	0.008574	0.005226	0.003647	0.025859	-0.00972	0.001462	-0.00516	-0.00843	0.015453	0.010088	-0.02003	-0.01598	-0.0145	-0.001	-0.01762	-0.00572	0.004429	0.025426	0.018559	-0.01679	-0.02829	-0.00671	-0.02114	0.026074	0.021886	0.006051	-0.02231	-0.01727	-0.01759		0.049633	-0.06498	-0.01974	0.007772	-0.01047	-0.05381	-0.03514	0.004462	-0.00241	0.009234	0.013138	-0.00633	-0.03764
	0.7	0.089143	0.030709	-0.00403	-0.03234	0.031164	-0.00457	-0.02533	0.0049	-0.02724	0.017952	-0.01041	0.005343	0.041898	-0.02709	0.024121	-0.01393	0.006707	0.012186	-0.03229	-0.00212	-0.00888	-0.00281	0.001616	-0.02721	0.008414	0.002409	-0.01717	0.012347	0.028178	0.014206	-0.00602	0.023557	0.043408	0.032824		-0.0815	0.053568	-0.05498	0.014126	0.005678	-0.03005	-0.02259	0.059503	-0.01736	-0.00234	0.005033	-0.02071	0.013897
	1.05	-0.01357	-0.00152	-0.01069	0.074434	0.012462	-0.02174	0.020341	0.011026	0.010153	-0.00317	0.018978	0.005702	0.044891	-0.01969	-0.00612	0.010443	-0.00193	0.010871	0.00305	-0.01922	0.001655	0.009652	0.031966	0.0037	0.004802	-0.00738	0.023367	-0.029	0.030307	-0.01992	0.001243	0.03239	-0.03035	-0.03186		-0.06862	-0.01025	0.036091	-0.01522	0.007964	-0.00195	-0.0081	0.004253	-0.00255	0.037424	-0.02564	-0.01633	-0.11476
	1.4	-0.0789	-0.01571	-0.05098	0.017631	-0.00403	0.053305	0.023469	0.018016	0.000886	0.033772	0.008334	0.001166	-0.01638	0.015157	0.006234	0.020374	0.017495	-0.03203	0.005378	-0.00479	0.014674	0.012348	0.011817	-0.00707	-0.0281	0.007378	-0.02933	-0.01041	-0.0051	-0.01706	0.000947	3.73e-05	0.013308	-0.06482		0.00666	0.052254	-0.03156	-0.00905	0.003074	-0.00298	0.013278	-0.03733	0.019843	-0.03928	0.016264	0.011584	0.076186
	1.75	-0.0556	-0.00228	-0.03062	0.029805	-0.06045	-0.01872	0.018883	0.017943	0.01521	0.034538	0.025726	-0.01657	-0.00741	0.008276	-0.01066	0.025569	-0.03378	0.001417	-0.02097	0.003902	0.034221	0.020103	-0.00274	0.016467	-0.00479	-0.01343	-0.01886	-0.00143	-0.02912	-0.02088	-0.00292	0.022796	-0.0449	0.021531		-0.04123	0.015267	0.036726	-0.00902	0.024116	-0.00384	-0.03253	0.049403	-0.0211	-0.02207	-0.02095	0.0031	0.032781
	2.1	0.098617	0.00179	0.012279	-0.15555	0.02064	0.031191	0.031579	0.004669	-0.00352	-0.00674	0.009724	-0.00555	-0.00936	0.01446	-0.04548	0.018072	-0.02167	0.016298	0.004059	-0.00978	0.009688	0.023852	-0.06403	0.010283	-0.01328	-0.01355	-0.01191	0.022267	0.006047	0.004084	-0.00124	-0.02986	0.008943	-0.02273		-0.01453	-0.01542	0.110231	0.002517	-0.00871	0.034445	-0.04784	-0.00181	-0.02288	0.008229	-0.00721	0.013379	-0.01672
	2.45	-0.01314	-0.00478	0.012417	0.016703	-0.00207	0.024945	0.010266	0.006212	-0.00738	-0.07636	0.008938	-0.00488	0.035621	-0.01684	-0.00953	-0.01043	0.034967	-0.00028	0.008136	-0.01057	-0.00014	-0.02686	0.036776	0.01011	-0.01941	-0.00641	-0.01033	0.017748	-0.04109	-0.00086	-0.01031	-0.02555	-0.00233	-0.00369		-0.0292	-0.08056	-0.01259	-0.00324	0.021212	0.003448	0.007759	-0.02236	0.04381	0.008848	-0.01928	0.000367	-0.03434
	2.8	-0.03351	-0.01047	0.004847	-0.08069	0.019086	-0.02183	-0.02443	-0.03441	0.003109	-0.04453	-0.02912	0.027316	-0.0016	-0.02798	-0.01002	-0.01031	-0.00234	0.006134	0.02185	-0.00041	-0.01288	0.01541	-0.04367	0.008164	0.017419	-0.02888	-0.00867	-0.00066	-0.01534	0.020592	0.00141	0.01718	-0.00557	-0.02286		0.185708	0.015726	-0.09218	0.007459	-0.02945	-0.01102	-0.00138	0.02004	-0.0361	-0.02384	-0.00205	0.003481	0.0212
	3.15	-0.01146	-0.01403	0.021881	0.067498	0.01329	-0.02591	-0.02119	-0.02069	-0.02298	0.028029	-0.00221	0.003081	-0.0146	0.026269	0.029748	-0.03112	0.011079	-0.00498	0.008153	-0.00166	-0.00626	-0.01559	0.021576	-0.02295	-0.01152	-0.03293	-0.00866	0.007009	0.006757	-0.03335	-0.00116	-0.0099	0.007643	0.044145		0.027564	-0.02243	-0.12519	-0.00659	0.016433	0.006878	0.091264	-0.06748	0.039998	-0.01259	0.01761	0.019474	0.008412
	3.5	0.106974	0.008617	0.052922	0.072593	0.003122	-0.02757	-0.00719	-0.01802	0.011936	-0.053	-0.02109	0.001805	-0.05857	0.005357	0.003257	0.008945	-0.00069	0.003712	-0.02462	-0.00998	-0.02614	-0.03488	-0.01271	-0.0035	0.113388	0.12491	0.082933	-0.00453	-0.00157	0.030827	0.004455	-0.01529	0.026992	0.070722		0.013082	0.06621	0.135205	0.019193	-0.02526	0.060048	0.03041	-0.01047	-0.00017	0.03619	0.018822	-0.01209	0.053583
	3.85	0.882107	0.42189	0.636057	0.537288	0.507619	0.362316	0.448991	0.468714	0.634286	0.210959	0.607302	0.338498	0.358197	0.433636	0.395178	0.434797	0.274424	0.370366	0.152964	0.298333	0.286133	0.186281	0.411836	0.308567	0.857969	0.677641	0.620436	0.161321	0.129334	0.313292	0.102516	0.261655	0.442494	0.307422		0.386385	0.710946	0.769308	0.315786	0.202509	0.86639	0.525791	0.457055	0.584297	0.743069	0.50336	0.324174	0.200207
	4.2	1.00313	0.681009	0.914778	0.840366	0.982631	0.62046	0.948347	0.80056	1.12802	0.520807	0.828586	0.65484	0.674045	0.729216	0.693678	0.704322	0.593947	0.669824	0.383434	0.594247	0.595403	0.486086	0.772622	0.556497	1.18502	0.959314	0.818633	1.01385	0.85046	0.52071	0.5433	0.844959	0.813302	0.484084		1.80513	0.951936	0.869992	0.930584	0.484	1.30401	0.833383	0.9101	1.16483	1.17641	0.840134	0.581043	0.395507
	4.55	0.956779	0.764095	0.917129	1.0037	1.16837	0.77079	1.18296	0.96104	1.29576	0.803929	0.986916	0.855848	0.936955	0.942216	0.897879	0.843436	0.944828	0.988303	0.546672	0.850598	0.881224	0.635924	1.07594	0.690284	1.25489	1.05012	0.902772	1.19282	1.10898	0.701716	0.886555	1.27104	0.852206	0.635882		1.9283	0.905386	0.718673	1.07315	0.626445	1.36907	1.07959	1.1197	1.2835	1.33889	0.969462	0.812922	0.63886
	4.9	0.984643	0.762459	0.927233	0.855978	1.13324	0.819062	1.23546	1.0537	1.30623	0.814586	0.881448	0.947916	1.05994	1.03103	0.867684	0.865471	1.02981	1.04496	0.618747	0.985747	0.957678	0.704867	1.14004	0.725191	1.2591	1.02901	0.888621	1.29406	1.30541	0.748416	0.961743	1.42689	0.966898	0.663437		1.7461	0.944344	0.701381	1.08752	0.673036	1.35482	1.09839	1.20218	1.34489	1.41341	1.08585	0.837303	0.746243
	5.25	0.995522	0.769533	0.953722	0.989359	1.13626	0.858505	1.17024	1.07818	1.35393	0.853683	0.946502	0.932821	1.07729	1.02877	0.900536	0.861981	1.01093	1.05677	0.680898	1.01241	1.02351	0.763281	1.22028	0.741017	1.20829	1.03715	0.80969	1.28433	1.33913	0.848278	0.985463	1.4121	0.953618	0.667649		1.65335	0.917084	0.692939	1.13383	0.679767	1.27005	1.07677	1.32703	1.38937	1.48832	1.04192	0.897891	0.699793
	5.6	0.945773	0.75784	0.982586	0.79041	1.1323	0.880921	1.26145	1.10999	1.25081	0.832714	0.913193	0.924797	1.00506	1.01486	0.868483	0.873328	0.998969	1.04093	0.680502	1.04684	1.08651	0.799234	1.13576	0.694633	1.18173	1.0477	0.784597	1.2183	1.27369	0.785398	0.949076	1.50346	1.04107	0.689933		1.68704	0.97221	0.571489	1.06155	0.693545	1.29138	1.04236	1.28873	1.32556	1.41263	1.00122	0.947229	0.810374
	5.95	0.935016	0.721562	0.938479	0.830414	1.17341	0.821928	1.24015	1.14862	1.27333	0.880014	0.848855	0.939252	1.06429	0.988526	0.889257	0.867534	1.00965	1.04608	0.732984	1.0629	1.06084	0.820752	1.18843	0.722259	1.1466	1.04048	0.810284	1.20991	1.28301	0.834859	0.913704	1.46662	0.991365	0.625663		1.82346	0.915233	0.730767	1.04692	0.667493	1.21931	1.10012	1.33542	1.34779	1.44628	0.941252	0.880638	0.807226
	6.3	0.965208	0.699959	0.963941	0.926448	1.08397	0.794403	1.29329	1.14143	1.2549	0.863016	0.79699	0.944957	0.995652	0.930588	0.85575	0.840493	0.985038	1.11613	0.723329	1.01313	1.03198	0.804721	1.15844	0.738816	1.14735	0.994545	0.797414	1.17909	1.28392	0.861035	0.859735	1.43596	0.960614	0.667416		1.82015	0.79898	0.665071	1.0376	0.657041	1.27486	1.00731	1.34545	1.32833	1.42002	0.995717	0.960912	0.732891
	6.65	1.01253	0.670731	0.990133	0.933181	1.12502	0.841488	1.23544	1.10253	1.2374	0.988728	0.834966	0.890112	1.02729	1.00318	0.8427	0.846233	1.01227	1.06802	0.653766	1.02809	1.07384	0.850955	1.18585	0.769153	1.10403	1.01492	0.780709	1.14084	1.2452	0.813041	0.898404	1.39764	1.00722	0.604294		1.59526	0.911654	0.541671	1.0052	0.647226	1.15675	1.01418	1.35686	1.27167	1.40231	0.963462	0.900517	0.69946
	7	0.827516	0.684936	0.960002	1.03905	1.13407	0.826779	1.27459	1.11535	1.25046	0.911497	0.837031	0.884909	0.980328	0.977678	0.833817	0.849676	0.992383	1.01513	0.683847	0.98199	1.06574	0.825916	1.13488	0.688298	1.19013	0.960771	0.759191	1.12401	1.2226	0.793133	0.892765	1.39776	0.957516	0.66192		1.66859	0.796309	0.556124	1.01847	0.619031	1.22409	0.913364	1.14977	1.28037	1.37168	0.943572	0.921641	0.791248
	7.35	0.918393	0.688224	0.94549	1.02901	1.11351	0.862066	1.21165	1.19158	1.23361	0.883548	0.777134	0.903555	1.08421	0.987345	0.849566	0.822564	0.994647	1.13728	0.71416	0.997567	1.1092	0.861098	1.19879	0.697459	1.13989	0.956403	0.781259	1.09903	1.14656	0.803069	0.869759	1.38198	0.96792	0.629437		1.26915	0.840325	0.691797	0.979833	0.592059	1.21069	0.995719	1.21163	1.2932	1.39208	1.03458	0.902153	0.842548
	7.7	0.880179	0.705286	0.926269	0.856907	1.10905	0.854891	1.15404	1.18693	1.26413	0.806283	0.797224	0.892338	1.04602	0.975888	0.87869	0.828036	0.975295	1.09843	0.697612	1.00315	1.102	0.857138	1.13607	0.688476	1.14747	0.995947	0.783733	1.13703	1.20358	0.757594	0.845563	1.39864	0.986857	0.686796		1.34916	0.909874	0.792787	0.978262	0.602281	1.19642	1.11129	1.21063	1.1959	1.35993	1.00522	0.939328	0.803078
	8.05	0.868587	0.67854	0.849367	0.883995	1.07791	0.805166	1.23322	1.17798	1.24772	0.823907	0.814224	0.88529	1.0508	0.963912	0.85731	0.84321	0.977238	1.09825	0.695148	0.960857	1.08471	0.851488	1.20236	0.705766	1.09433	1.01049	0.816629	1.08484	1.20176	0.783882	0.855843	1.30726	0.956867	0.656194		1.65026	0.879223	0.93632	0.971357	0.633826	1.23076	1.02486	1.31106	1.27179	1.37402	1.03438	0.907964	0.788279
	8.4	0.754241	0.707121	0.919986	0.993929	1.10953	0.913695	1.17489	1.17874	1.21427	0.844876	0.812686	0.881579	0.981336	1.01806	0.824628	0.823474	0.942919	1.04646	0.737334	1.0043	1.10841	0.864395	1.13638	0.696379	1.09433	0.966416	0.740134	1.07047	1.17597	0.829469	0.829869	1.3108	0.964457	0.670516		1.46375	0.796135	0.640986	0.937859	0.65799	1.17042	1.05057	1.22023	1.23657	1.30184	0.973121	0.876369	0.898881
	8.75	0.872422	0.688636	0.925353	0.871431	1.10936	0.849741	1.20048	1.11878	1.22885	0.870228	0.775876	0.893269	1.02663	0.955914	0.833526	0.820195	0.963897	0.993797	0.680631	1.0158	1.10477	0.8841	1.14293	0.713753	1.09705	0.982	0.790316	1.03423	1.18089	0.777602	0.849716	1.35656	0.908408	0.641996		1.59136	0.865449	0.695347	0.920102	0.655786	1.21434	1.00578	1.27013	1.25847	1.40985	1.0009	0.890759	0.885669
	9.1	0.794923	0.678083	0.884788	0.873257	1.11074	0.843909	1.24121	1.11155	1.12928	0.872322	0.841409	0.894788	1.04001	0.996084	0.791983	0.802776	0.973491	1.0435	0.656102	1.02907	1.05887	0.876267	1.12187	0.714695	1.10505	1.00706	0.807171	1.07078	1.22415	0.800078	0.842076	1.28918	0.908804	0.667863		1.49587	0.785917	0.738349	0.925388	0.603005	1.19209	1.07169	1.22331	1.1651	1.3478	1.1056	0.871136	0.845953
	9.45	0.892816	0.652497	0.872667	0.950707	1.09667	0.88976	1.24762	1.11177	1.21348	0.845038	0.827328	0.915841	0.964778	0.938319	0.844809	0.784931	0.989945	1.06814	0.689266	1.01633	1.09671	0.868941	1.1225	0.700122	1.1082	0.921562	0.784388	1.05936	1.24181	0.7733	0.830986	1.33933	0.976414	0.681112		1.18333	0.845296	0.545396	0.897645	0.607141	1.18347	1.06485	1.25336	1.275	1.33356	1.02565	0.924259	0.87495
	9.8	0.727762	0.646007	0.857322	0.858764	1.07074	0.872086	1.21112	1.14049	1.1923	0.817972	0.697636	0.884367	1.00754	0.965793	0.818412	0.811205	0.944083	1.10441	0.724724	0.974238	1.04915	0.82284	1.16912	0.718038	1.08369	0.999186	0.810533	1.06588	1.16648	0.745551	0.785786	1.31055	0.860224	0.641851		1.42815	0.79311	0.518929	0.907174	0.613084	1.12926	0.913898	1.28685	1.20507	1.34749	0.981653	0.8948	0.898303
	10.15	0.804797	0.643991	0.878033	0.879745	1.07266	0.888467	1.2717	1.14826	1.16518	0.886002	0.791359	0.898405	1.01375	0.973802	0.846595	0.808069	0.98135	1.07913	0.716209	0.941214	1.09784	0.844064	1.133	0.662812	0.998717	1.0027	0.82539	1.0524	1.14873	0.834878	0.803431	1.33157	0.917353	0.602573		1.28424	0.771252	0.4456	0.879871	0.639412	1.14189	0.996012	1.26215	1.26483	1.31817	0.969555	0.9104	0.858053
	10.5	0.912145	0.654766	0.9813	0.831212	1.07298	0.852021	1.21075	1.11354	1.12349	0.882903	0.76871	0.881455	0.986122	0.962455	0.801228	0.80544	0.95651	1.07068	0.679283	0.951657	1.05457	0.813343	1.10048	0.671021	1.06244	0.983717	0.731216	1.04199	1.22764	0.72829	0.780833	1.20891	0.84659	0.723071		1.21393	0.692661	0.663704	0.86989	0.626843	1.2069	1.06529	1.25002	1.22866	1.35139	1.10846	0.922119	0.860341
	10.85	0.825046	0.660805	0.876288	0.976026	1.07202	0.868638	1.23606	1.08758	1.18689	0.881709	0.800229	0.903217	1.0092	0.953003	0.794459	0.861348	0.947934	1.04105	0.712509	0.972283	1.07714	0.856695	1.07477	0.669736	1.09129	0.984731	0.856255	1.04117	1.19804	0.765204	0.79569	1.21558	0.877545	0.627912		1.5611	0.806692	0.670093	0.902007	0.600459	1.14338	0.97944	1.25096	1.26531	1.34215	1.05121	0.90884	0.918731
	11.2	0.865197	0.648662	0.877459	0.982831	1.1118	0.867233	1.22424	1.08431	1.09401	0.860316	0.706141	0.865159	0.945781	0.9532	0.752969	0.794812	0.934998	1.06881	0.706333	0.943352	1.0455	0.844852	1.08976	0.699355	1.0503	0.96231	0.910429	1.00711	1.20371	0.693827	0.808247	1.24659	0.891902	0.640149		1.37015	0.793603	0.658152	0.872909	0.588947	1.15903	0.977647	1.19477	1.21342	1.32672	1.01235	0.912559	0.960141
	11.55	0.837845	0.644816	0.920788	0.953783	1.09205	0.873391	1.26538	1.11915	1.12929	0.788126	0.731386	0.90369	0.958959	0.931341	0.743695	0.82764	0.965316	1.08676	0.709026	0.994645	1.07361	0.844872	1.15564	0.670605	1.05621	1.00598	0.849416	1.04655	1.19671	0.722345	0.805049	1.24337	0.873845	0.640141		1.2984	0.782925	0.89768	0.90031	0.624848	1.17665	1.01599	1.21022	1.26396	1.40188	1.0393	0.887022	0.951148
	11.9	0.917063	0.599759	0.826319	0.898883	1.11696	0.829647	1.17122	1.11563	1.0902	0.840314	0.799771	0.863662	1.05033	0.962493	0.777866	0.81504	0.961676	1.05602	0.686319	0.955022	1.00231	0.878578	1.14256	0.641578	1.03012	0.943788	0.878126	1.03853	1.22122	0.762355	0.780135	1.20034	0.957833	0.612443		1.42569	0.693611	0.501939	0.909186	0.602184	1.13624	0.945948	1.17965	1.17617	1.35548	1.08859	0.914748	0.94729
	12.25	0.746845	0.645083	0.910684	0.971193	1.02506	0.853664	1.22017	1.138	1.0776	0.835181	0.797303	0.871817	0.948579	0.940348	0.786033	0.81261	0.912109	1.00164	0.729641	0.914516	1.04709	0.845503	1.11443	0.64006	1.03788	1.02768	0.883848	1.02848	1.12321	0.68389	0.786894	1.22008	0.90409	0.617255		1.40667	0.725351	0.687006	0.879419	0.611802	1.16082	0.909548	1.2109	1.18115	1.31814	1.13214	0.863817	0.899972
	12.6	0.790004	0.662122	0.855488	0.958181	1.03481	0.864486	1.16033	1.08511	1.09238	0.834781	0.79916	0.860633	0.946736	0.921828	0.7954	0.783331	0.909483	0.999329	0.685853	0.943614	1.04623	0.858721	1.11951	0.666233	0.999791	0.969176	0.940464	1.02546	1.15478	0.707288	0.780196	1.18231	0.908914	0.691		1.28128	0.687387	0.405716	0.880414	0.60171	1.15425	0.936797	1.23362	1.18153	1.31595	1.14534	0.865857	0.893091
	12.95	0.696413	0.627191	0.793709	0.909095	1.10364	0.868616	1.2024	1.02113	1.07072	0.851874	0.804993	0.871743	0.994928	0.971084	0.796467	0.778674	0.857495	1.01542	0.669862	0.94974	1.04043	0.861921	1.07296	0.636886	0.969426	0.986319	0.924071	0.996136	1.16431	0.712765	0.776771	1.22622	0.896924	0.69851		1.07981	0.805188	0.671412	0.882659	0.610688	1.08364	0.90941	1.19024	1.16109	1.30609	1.11049	0.820853	0.917174
	13.3	0.763488	0.644374	0.836288	0.812307	1.03794	0.865334	1.12586	1.10863	1.06266	0.847598	0.719919	0.870367	0.962524	0.910941	0.790933	0.791302	0.929931	1.00156	0.640786	0.931966	1.01235	0.888862	1.13025	0.694516	0.987676	0.992812	0.892484	1.0476	1.18776	0.68422	0.790916	1.2371	0.832986	0.635712		1.19938	0.681386	0.576381	0.872145	0.643303	1.12696	0.936971	1.21104	1.14424	1.32435	1.05741	0.850303	0.979984
	13.65	0.793432	0.495228	0.822693	0.843034	0.998148	0.809533	1.10371	1.0037	1.10839	0.76109	0.7482	0.844826	0.911505	0.8342	0.776945	0.77634	0.800141	0.936738	0.575638	0.889772	0.986605	0.800253	1.03993	0.61866	0.982771	0.895772	0.831717	0.996016	1.07869	0.696898	0.785984	1.22123	0.782963	0.52788		1.5005	0.797164	0.585992	0.818495	0.591055	1.18943	0.821824	1.10321	1.18068	1.27075	1.07977	0.833705	0.891659
	14	0.762378	0.323684	0.706171	0.617348	1.04113	0.661893	0.899429	0.809384	0.800369	0.531636	0.510703	0.69066	0.732728	0.629566	0.582697	0.669278	0.640807	0.77179	0.491391	0.697362	0.787564	0.617264	0.762455	0.570981	0.826641	0.756628	0.692974	0.921669	1.0733	0.681733	0.7244	1.18071	0.689682	0.479182		1.26179	0.691035	0.720753	0.53601	0.415479	1.01476	0.772962	0.930855	0.982902	1.10236	1.03632	0.663355	0.598938
	14.35	0.728645	0.149595	0.682159	0.61674	0.98776	0.493338	0.608174	0.533155	0.569055	0.343347	0.34741	0.578807	0.516166	0.447009	0.43225	0.515197	0.447548	0.487712	0.309253	0.454971	0.521836	0.34625	0.4667	0.43806	0.561852	0.592016	0.52295	0.692926	0.895131	0.646106	0.726351	1.06719	0.599322	0.456684		1.53443	0.78813	0.428917	0.310017	0.253376	0.893657	0.670571	0.593543	0.742634	0.837016	1.06501	0.4297	0.262483
	14.7	0.648912	0.099681	0.502269	0.48131	0.960709	0.259719	0.445745	0.273366	0.336909	0.095557	0.248281	0.359767	0.263021	0.312569	0.282428	0.357588	0.188762	0.284469	0.168407	0.2783	0.3048	0.162445	0.300084	0.26516	0.38846	0.426562	0.411552	0.551748	0.640533	0.571731	0.668945	0.863647	0.50352	0.359922		1.16601	0.683954	0.408481	0.174524	0.134488	0.793917	0.575948	0.383909	0.453052	0.553988	0.949238	0.207033	0.079007
	15.05	0.675032	0.035655	0.336838	0.400236	0.916574	0.152745	0.295983	0.172255	0.216278	0.047219	0.176074	0.240355	0.153124	0.131574	0.179929	0.251495	0.119957	0.178081	0.108448	0.164166	0.171762	0.071121	0.12931	0.154447	0.234702	0.294324	0.346247	0.417543	0.466022	0.537347	0.6271	0.85311	0.481335	0.386606		1.48154	0.735415	0.419335	0.053276	0.057466	0.655619	0.462962	0.161252	0.198986	0.33581	0.950466	0.116709	0.025462
	15.4	0.737322	0.040888	0.269955	0.349193	0.833648	0.099934	0.196828	0.147507	0.094607	-0.0131	0.13795	0.12669	0.050945	0.114683	0.1071	0.142012	0.048255	0.053752	0.029807	0.068879	0.102188	-0.01169	0.038257	0.041629	0.141798	0.218426	0.324571	0.327024	0.287266	0.464559	0.568608	0.650222	0.426031	0.310865		1.23266	0.625136	0.516189	0.016353	0.040533	0.380883	0.217841	0.069553	0.118024	0.229172	0.916652	0.012053	-0.01221
	15.75	0.700808	-0.00509	0.168453	0.241853	0.804083	0.11774	0.138098	0.019638	0.072138	-0.02007	0.094305	0.07804	-0.04174	0.091098	0.038609	0.091498	0.024278	0.041814	0.01041	0.011967	0.055888	-0.00584	0.007976	0.008338	0.078403	0.123179	0.222436	0.244524	0.206602	0.405939	0.524422	0.5625	0.351755	0.232731		1.3144	0.69368	0.393217	-0.00083	-0.00147	0.245367	0.180072	0.030881	0.006116	0.137938	0.928734	-0.00298	-0.07398
	16.1	0.708469	0.017333	0.104831	0.153653	0.733538	-0.01893	0.108886	0.028279	0.008933	-0.01233	0.060191	0.039076	0.034636	0.075414	0.04881	0.053295	0.016584	0.009657	-0.00367	0.012222	0.028534	-0.00398	0.034266	0.031224	0.055616	0.0583	0.207214	0.188348	0.145764	0.317251	0.429031	0.388131	0.400882	0.160106		1.3603	0.763912	0.257213	-0.01157	0.002583	0.176105	0.024267	0.012264	0.020483	0.088412	0.829619	-0.03407	-0.11005
	16.45	0.607729	0.017228	0.063669	0.200141	0.68869	-0.00969	0.069243	0.036021	0.015203	-0.01167	0.053005	0.010148	-0.05474	0.01371	0.003867	0.025171	0.010653	-0.01507	-0.03645	-0.01369	0.01316	-0.00655	-0.00245	-0.00217	0.052064	0.066359	0.205583	0.102681	0.067512	0.264092	0.41629	0.3185	0.322716	0.11018		1.19753	0.694615	0.449631	-0.00326	-0.00143	0.103693	0.002528	0.059647	0.026172	0.149097	0.728533	0.012424	-0.00871
	16.8	0.521141	0.011548	-0.008	0.129119	0.594719	0.020352	0.038797	0.029821	0.023371	-0.04081	0.009264	-0.01117	-0.02183	0.013897	-0.00464	-0.00036	0.014233	0.001838	-0.05052	-0.00233	0.02089	-0.01953	0.025326	-0.00797	0.014591	0.065207	0.145019	0.132917	0.029245	0.254714	0.343673	0.227353	0.272871	0.172208		1.10084	0.651531	0.242609	0.00264	-0.02862	0.048048	-0.03431	-0.022	0.018231	0.064291	0.587755	-0.01748	0.014236
	17.15	0.551114	-0.0039	0.026914	0.066397	0.52125	0.046043	0.0269	-0.00938	-0.00541	-0.04559	0.007743	-0.00988	-0.05862	0.000252	-0.01009	0.030317	-0.00722	0.001116	-0.03084	-0.03031	0.031321	-0.01888	0.017967	-0.03214	0.02585	0.015655	0.124538	0.071748	0.049852	0.207735	0.315453	0.211773	0.173051	0.161388		1.22492	0.630107	0.18457	-0.00166	0.009547	0.048648	-0.02997	-0.03926	0.02734	0.049076	0.529559	-0.02967	-0.09517
	17.5	0.510585	-0.00433	0.000824	0.174155	0.464097	-0.00136	0.012376	0.006634	-0.00643	-0.06612	-0.01516	0.015709	-0.04107	0.027964	-0.00816	-0.01088	0.029683	-0.03952	-0.00503	-0.02922	-0.01753	-0.01972	0.010388	-0.01976	-0.00705	0.039081	0.107764	0.070653	0.026628	0.183139	0.279449	0.157898	0.151912	0.149494		1.34302	0.598316	0.361294	-0.00712	-0.02029	0.03289	-0.04929	0.051728	0.007855	0.060336	0.470764	-0.01079	-0.09443
	17.85	0.222667	-0.00097	-0.00676	0.064495	0.4114	0.033026	0.029088	0.022314	0.002503	0.003281	-0.00871	0.014953	-0.05631	-0.00103	-0.03509	0.010948	-0.02167	-0.02586	-0.00271	-0.01684	0.020717	-0.02466	0.002631	-0.02845	-0.0134	0.033643	0.122148	0.066397	0.015241	0.110039	0.254443	0.158984	0.139631	0.117324		0.926391	0.658734	0.061627	-0.01384	0.002909	-0.00574	-0.09905	-0.0056	0.010945	0.036078	0.361066	-0.03791	-0.04574
	18.2	0.303729	-0.02064	-0.0175	0.028412	0.397055	-0.03576	0.024834	-0.01386	0.001343	0.002719	-0.03678	-0.03912	-0.02352	0.022178	-0.02102	0.007272	-0.01484	-0.00352	-0.00545	-0.0246	0.014416	-0.04178	0.031824	-0.02095	0.014493	-0.0254	0.073659	0.065119	0.019286	0.13612	0.230018	0.13419	0.177529	0.169949		0.93146	0.699335	0.097578	-0.00297	-0.01267	0.000557	-0.08091	-0.034	-0.01795	-0.04452	0.347466	-0.01078	-0.05743
	18.55	0.393228	0.007334	-0.01422	-0.00919	0.361886	0.012598	-0.01766	-0.02967	-0.03583	-0.04036	-0.01209	-0.02781	-0.00148	-0.01197	-0.01248	0.015493	0.014355	0.001662	-0.01269	-0.00388	-0.00579	-0.01874	-0.02959	-0.07512	-0.00964	0.013319	0.070176	0.065188	0.007955	0.145478	0.21338	0.066031	0.12982	0.083406		1.14505	0.640699	0.054272	-0.01869	0.023012	0.009824	-0.08616	0.001121	-0.01947	0.017993	0.249517	-0.02445	-0.07455
	18.9	0.28137	-0.00552	-0.02034	0.037205	0.331997	-0.05357	-0.00367	-0.03988	-0.03067	-0.06774	0.030943	-0.02714	-0.02009	-0.0264	-0.0071	0.02054	-0.02676	-0.01141	-0.00145	-0.01464	-0.0144	-0.0225	-0.02309	-0.05429	-0.00395	0.015631	0.09469	0.032133	0.056059	0.087045	0.188935	0.047898	0.14791	0.027071		1.14187	0.596605	0.067862	-0.01972	-0.05412	-0.04079	0.003171	-0.03097	-0.05243	0.008586	0.192655	-0.02671	-0.05774
	19.25	0.20031	0.008322	-0.03048	-0.06786	0.314571	-0.03826	0.05106	-0.02514	-0.02417	0.004857	-0.01264	-0.03041	-0.07967	0.009298	-0.04428	0.008429	0.017143	-0.02224	-0.02041	-0.02636	0.012641	-0.03024	0.040034	-0.00297	0.006481	0.006453	0.070205	0.068671	0.050488	0.048727	0.152533	0.002278	0.102859	0.075392		1.16532	0.552259	0.120649	-0.03033	-0.02029	-0.03783	-0.08329	-0.02029	-0.03486	-0.01017	0.168717	-0.00548	-0.01541
	19.6	0.238239	-0.01445	-0.08533	-0.00498	0.235322	-0.02188	-0.02502	-0.02441	0.013607	-0.01634	-0.02388	-0.03716	-0.04669	-0.03597	-0.008	0.01399	0.016895	-0.01419	-0.00703	-0.01769	-0.01372	-0.01257	0.041862	-0.03221	0.029686	0.02714	0.054055	0.010766	-0.02579	0.046004	0.159255	-0.01567	0.095353	0.029249		0.701723	0.605034	0.016442	-0.0135	-0.02084	-0.00752	-0.07083	-0.01786	-0.03747	-0.00924	0.121586	-0.05009	-0.01929
	19.95	0.212861	0.010534	-0.02907	0.066064	0.155829	0.001253	-0.03566	-0.05491	-0.01986	-0.05297	-0.03779	-0.02707	-0.07736	-0.00633	-0.00798	0.005672	0.014552	0.002229	-0.01398	-0.02366	0.00591	-0.0339	-0.01781	-0.04359	-0.01857	-0.02707	0.056222	0.047134	-0.00459	0.0921	0.15282	0.067996	0.1454	0.087233		0.906713	0.515376	0.04484	-0.02181	-0.006	0.042028	0.009653	0.061788	0.007726	-0.00571	0.183322	-6e-05	-0.02512
	20.3	0.228346	-0.02036	-0.012	0.009752	0.160624	-0.00998	-0.01105	-0.01781	-0.00262	-0.0194	-0.021	-0.03864	-0.01972	-0.00284	-0.03086	-0.02164	-0.03741	0.006466	0.00496	-0.03167	0.015855	-0.01728	-0.00447	-0.02569	-0.01055	0.002138	0.053033	0.045895	-0.02947	0.060951	0.119008	-0.01688	0.082859	-0.00376		0.978338	0.547729	-0.14439	-0.01926	-0.00272	0.022602	-0.049	-0.00469	-0.05705	-0.02414	0.154828	-0.02683	-0.11852
	20.65	0.217275	0.00146	-0.02871	0.076726	0.161369	-0.05383	-0.0269	-0.01672	-0.03348	-0.00959	-0.03641	-0.00045	-0.02759	-0.02681	-0.01514	-0.00443	-0.03697	0.001902	0.004776	-0.01338	-0.01078	-0.02231	0.021478	-0.06167	-0.0184	0.003183	0.033659	0.029431	-0.00236	0.013871	0.127382	0.022614	0.151594	0.074855		0.715169	0.472958	0.000189	-0.02186	-0.00347	-0.04255	-0.04493	0.03965	0.008534	-0.0394	0.179402	-0.02616	-0.11288
	21	0.17254	-0.01529	-0.02114	0.030762	0.119448	-0.04905	-0.03155	-0.01022	-0.05393	-0.03662	0.000445	-0.03755	-0.05997	-0.06748	-0.02224	0.005286	-0.00262	0.000678	-0.02214	-0.01971	0.017195	-0.01314	-0.03641	-0.00174	-0.0065	0.019031	0.059486	0.06456	0.039212	0.052016	0.121496	0.04389	0.157806	-0.03724		0.705565	0.399719	-0.03647	-0.01926	0.004678	-0.00974	-0.03203	-0.02455	-0.02366	0.013555	0.111902	-0.03812	-0.10179
		0.00663																																			0.260386	0.145475	-0.16228
		0.107591																																			0.093807	0.171499	0.010383
		0.188889																																			0.233688	0.268482	-0.11999
		0.152033																																			0.069596	0.133716	-0.12124
		0.043667																																			0.015412	0.170929	-0.25186
		0.181417																																			-0.03238	0.137884	-0.09271
		0.202104																																			0.058041	0.177534	-0.11092
		0.11344																																			-0.17532	0.21128	-0.25486
		-0.4																																			0.106021	-0.088	-0.208
[truncated: 10 more columns]

## Sheet: Figure 1G-H
under 100APs		ΔF/Fmax normalized by control				Area (au)
		Mtio	non-Mito			Mtio	non-Mito
		1.013	1.928			12.31	23.02
		0.7695	0.9722			7.053	12.98
		0.9901	0.9363			10.24	8.62
		1.039	1.134			10.6	9.888
		1.173	0.6935			14.84	6.579
		0.9137	1.369			9.164	13.75
		1.293	1.111			13.08	11.27
		1.192	1.357			11.77	13.12
		1.354	1.389			12.71	13.46
		0.9887	1.488			8.876	14.92
		0.9869	1.145			8.837	14.13
		0.9479	0.9609			9.648	9.374
		1.084	0.98			10.69	8.982
		1.031	0.7614			10.27	7.749
		0.9005	1.321			8.899	12.92
		0.8733	1.584			9.014	15.33
		1.03	1.099			9.996	10.74
		1.137	1.621			10.99	14.74
		0.7373	0.9882			7.131	11.55
		1.063	0.875			10.24	9.367
		1.109	1.576			11.02	17.28
		0.8889	1.3			8.647	12.82
		1.22	1.017			11.88	10.88
		0.7692				7.54
		1.259				12.02
		1.05				10.99
		0.9405				9.787
		1.294				12.26
		1.339				13.21
		0.861				9.42
		0.9855				10.75
		1.503				15.32
		1.041				11.19
		0.7231				7.766

## Sheet: Figure 2C
under 20APs
	Time (s)	Mito																											non-Mito
	0.5	-0.00356	-0.00281	-0.01073	0.008648	-0.01274	-0.0084	0.01337	-0.01052	0.001839	0.005331	0.009134	0.008467	-0.02584	0.008796	0.064344	-0.02322	0.023759	0.004758	0.007093	-0.04323	0.009068	0.040032	-0.04552	0.029825	0.01264	-0.15791		0.016947	-0.01554	-0.23314	0.026731	-0.00196	-0.10437	-0.00184	0.001288	-0.02791	0.024383	0.005936	-0.01294	0.01093	-0.01804	0.035791	-0.19682	0.037216	0.013762	0.006266	0.09295
	1	0.0593	0.027466	0.007955	-0.03747	-0.01971	0.006159	0.065011	0.00092	0.008779	0.009077	0.011569	-0.01948	0.003448	-0.00404	0.045658	-0.02161	0.006061	-0.00244	-0.03729	-0.09274	-0.02736	-0.01641	-0.00861	0.017544	0.013496	0.052319		0.017986	-0.00259	0.036948	-0.01673	-0.03769	-0.04459	0.013909	-0.00198	-0.01367	-0.00505	0.002099	0.022258	-0.02956	0.000109	0.010153	-0.01194	-0.0177	-0.01324	0.060592	-0.01023
	1.5	-0.10269	-0.00752	-0.01933	-0.0226	-0.01048	0.007112	-0.04606	0.0065	-0.00291	-0.00881	-0.01058	-0.03081	-0.03126	0.012644	-0.05628	-0.0106	0.019416	0.001754	0.030315	0.00798	-0.02809	0.007634	-0.00808	-0.03555	-0.02426	-0.251		0.022295	-0.0084	-0.18077	0.011519	-0.04047	0.074664	-0.01394	0.000743	-0.00058	0.00341	0.00199	0.023045	0.012712	0.006034	-0.03185	0.108687	0.005977	0.183051	-0.26653	-0.0022
	2	0.003962	-0.02291	-0.02049	-0.00019	0.013115	-0.0044	0.020315	-0.01287	-0.00288	0.002143	-0.02392	-0.00455	-0.01199	-0.00847	-0.00963	0.057064	0.032629	-0.01159	0.039664	0.022293	0.029761	-0.00058	0.034334	0.007672	0.01441	0.086597		-0.00354	-0.02039	0.207258	0.002759	0.07565	-0.01214	-0.01654	-0.02198	0.000735	-0.00503	0.010659	-4e-05	0.000311	-0.00251	-0.03975	-0.03556	0.03083	-0.18101	-0.0236	-0.04941
	2.5	0.064928	0.059064	0.008792	0.002998	0.003317	0.002995	-0.02529	-0.01777	-0.00056	0.013782	-0.02834	-0.02012	0.022872	0.001139	0.0432	-0.01351	7.96e-05	0.040068	0.007151	0.016583	-0.00423	-0.03168	0.0107	0.015642	-0.01083	-0.06296		-0.03437	-0.00549	-0.18145	-0.01305	0.062061	-0.0028	-0.02435	-0.01123	0.012512	-0.00829	-0.01402	0.016367	-0.00295	0.007414	-0.05711	0.157695	-0.04274	0.152302	-0.09567	0.120924
	3	-0.01516	-0.04198	-0.01157	0.014071	-0.00829	0.007084	0.000769	-0.016	0.000936	-0.00998	0.020813	0.022752	-0.03552	0.003609	0.034802	-0.05972	-0.09695	-0.00421	0.020096	-0.0297	-0.01809	-0.0121	-0.00447	-0.00068	-0.00656	0.008643		-0.02261	-0.00653	-0.12566	0.001604	-0.02626	-0.01025	-0.01229	0.01153	0.020163	-0.01287	-0.03415	-0.03218	-0.00102	-0.0084	-0.01977	0.028003	-0.04514	0.155316	-0.00111	-0.15921
	3.5	-0.08763	-0.02024	-0.01489	-0.0158	-0.00546	0.005871	-0.08541	-0.00476	-0.00422	-0.00501	0.017933	-0.00316	-0.00181	-0.00241	-0.07542	-0.06052	-0.03569	-0.00955	-0.00312	0.037543	-0.04402	0.004916	0.014055	-0.02596	0.03444	0.149796		0.001458	0.016108	-0.18822	0.008255	-0.03901	0.072509	-0.02972	-0.00267	-0.01889	0.019614	-0.00281	-0.01026	-0.01052	-0.00105	0.025185	-0.04501	-0.03221	-0.12252	-0.10815	-0.19586
	4	-0.00106	-0.00188	0.014941	0.007989	0.009569	-0.00779	0.026201	0.010744	0.007114	-0.00054	0.004078	0.003479	0.016856	-0.00425	-0.02951	0.043043	0.023333	-0.00824	-0.04131	0.055069	-0.00084	-0.0143	0.00648	-0.01069	-0.01748	-0.0934		-0.01438	0.012297	0.266286	0.04827	0.005483	-0.01027	-0.01132	-0.01688	-0.01367	-0.04043	-0.00264	-0.01562	0.007517	0.001128	-0.01094	-0.07162	-0.00226	-0.05767	0.041388	0.055671
	4.5	-0.0027	0.005829	0.02634	-0.00366	0.012538	-0.01394	-0.06613	0.024107	-0.00943	0.00715	-0.02797	0.030475	0.025298	-0.00938	-0.03375	0.017287	0.015348	-0.01254	-0.07446	-0.00286	0.037779	0.000723	-0.00774	0.019924	-0.04249	0.061079		0.002653	0.019081	0.205747	-0.0796	-0.00839	-0.03321	0.045952	0.00433	0.010162	-0.01555	0.020506	0.015602	-0.00932	-0.00375	0.049024	-0.06145	0.024891	-0.09196	0.138431	0.097802
	5	0.086182	0.005279	0.017263	0.046415	0.017659	0.006132	0.095405	0.020183	0.001927	-0.0127	0.026125	0.012005	0.038852	0.002682	0.012794	0.071791	0.012016	0.001989	0.051856	0.026697	0.046029	0.021764	0.008851	-0.01773	0.026639	0.206844		0.013247	0.011905	0.194267	0.00977	0.015749	0.068059	0.050245	0.03764	0.031147	0.039609	0.010953	-0.00771	0.022809	0.019603	0.039262	0.128025	0.04114	-0.05075	0.248384	0.049566
	5.5	0.196627	0.089455	0.064952	0.104899	0.047099	0.041505	0.152444	0.03936	0.048087	0.098825	0.048947	0.086262	0.111842	0.028535	0.090459	0.164697	0.076312	0.074342	0.189376	0.167369	0.091152	0.064673	0.063957	0.058391	0.11623	0.60791		0.046684	0.054807	0.707366	0.164329	0.15758	0.159462	0.091666	0.075734	0.079006	0.073559	0.036869	0.092322	0.046124	0.041346	0.094393	0.264581	0.117	0.391869	0.460543	0.175132
	6	0.230628	0.118158	0.061825	0.060784	0.055238	0.128996	0.152828	0.083202	0.051896	0.083811	0.076892	0.097719	0.104683	0.075521	0.150355	0.136521	0.10948	0.09362	0.183227	0.274682	0.132229	0.094999	-0.00211	0.052994	0.191535	0.171245		0.08025	0.037548	0.566426	0.30651	0.122757	0.224753	0.1752	0.086351	0.11053	0.157433	0.030961	0.117923	0.064817	0.066687	0.14022	0.507529	0.181664	0.299519	0.788615	0.375766
	6.5	0.143567	0.13832	0.078993	0.071056	0.076672	0.139678	0.188547	0.098768	0.117086	0.090187	0.093163	0.152233	0.087475	0.113946	0.294337	0.263281	0.195669	0.112441	0.173037	0.372953	0.101908	0.077277	0.050207	0.097766	0.264664	0.326224		0.089407	0.080606	0.514392	0.225854	0.218869	0.192423	0.175522	0.169138	0.159326	0.166147	0.052127	0.155223	0.08235	0.042985	0.114556	0.321534	0.115322	0.737497	1.00803	0.359262
	7	0.116927	0.154222	0.126345	0.097852	0.052858	0.145937	0.122634	0.070813	0.160681	0.094612	0.110181	0.039079	0.096978	0.147618	0.28994	0.175259	0.24595	0.172176	0.128882	0.395353	0.113472	0.135614	0.039311	0.075234	0.353506	0.408201		0.155865	0.073099	0.472522	0.394178	0.214906	0.209039	0.206514	0.196742	0.209253	0.242136	0.089778	0.242237	0.097421	0.065697	0.137433	0.692259	0.155239	0.849088	0.926487	0.352016
	7.5	0.164754	0.130725	0.185223	0.139668	0.04663	0.143719	0.152999	0.096726	0.156343	0.121605	0.127721	0.09135	0.094827	0.17787	0.247912	0.275954	0.350614	0.177359	0.128293	0.564218	0.109229	0.158317	0.099016	0.148483	0.272752	0.507389		0.148466	0.110546	0.388461	0.299388	0.248214	0.265939	0.247358	0.1917	0.278992	0.246237	0.14684	0.210828	0.1018	0.051873	0.108847	0.627408	0.192072	0.533735	0.708191	0.28833
	8	0.131972	0.099201	0.16142	0.093407	0.058839	0.16444	0.172004	0.08608	0.1643	0.081888	0.144956	0.09703	0.10112	0.196897	0.23038	0.245871	0.419146	0.193034	0.113172	0.37482	0.122649	0.111875	0.133564	0.146874	0.289685	0.256188		0.160276	0.086472	0.458946	0.277684	0.137891	0.243279	0.264005	0.220576	0.324399	0.283775	0.129897	0.234065	0.14968	0.034258	0.222051	0.710794	0.168929	0.900203	0.656846	0.281442
	8.5	0.149685	0.150328	0.147113	0.127783	0.034794	0.150796	0.142616	0.075117	0.153684	0.120387	0.157265	0.066217	0.090306	0.180996	0.271585	0.187097	0.430747	0.192341	0.206102	0.34698	0.108143	0.123102	0.181296	0.156279	0.340117	0.145292		0.218246	0.089662	0.633813	0.282883	0.18868	0.356817	0.296227	0.19377	0.386156	0.289666	0.133915	0.200938	0.15228	0.021765	0.14038	0.969714	0.146303	0.79438	0.764399	0.452624
	9	0.159425	0.114839	0.127908	0.090303	0.041452	0.1373	0.112673	0.083865	0.151549	0.034079	0.147229	0.133144	0.096209	0.194127	0.211736	0.216558	0.454518	0.200657	0.213894	0.454372	0.158707	0.121168	0.167595	0.140464	0.303159	0.377633		0.180599	0.092795	0.404355	0.369017	0.178805	0.277904	0.26246	0.210192	0.405479	0.248533	0.124845	0.228969	0.120941	0.038095	0.137977	0.567138	0.152362	0.844053	0.749542	0.30879
	9.5	0.240327	0.117371	0.125735	0.094376	0.052773	0.138871	0.123188	0.090752	0.153005	0.111202	0.173959	0.104428	0.099631	0.1839	0.352643	0.190394	0.359334	0.165536	0.068814	0.486354	0.129112	0.094837	0.221636	0.159243	0.279262	0.344178		0.234178	0.07399	0.48717	0.322503	0.110666	0.327438	0.342113	0.23	0.463261	0.294575	0.151269	0.200537	0.136939	0.063372	0.153442	0.728716	0.136071	0.896797	0.468689	0.308208
	10	0.15363	0.127146	0.133785	0.078888	0.038295	0.142434	0.150158	0.09585	0.167582	0.12976	0.174177	0.110092	0.098864	0.196666	0.298228	0.140522	0.439826	0.176491	0.137149	0.396778	0.140571	0.136809	0.202076	0.14602	0.319962	0.282143		0.196966	0.07771	0.510078	0.375876	0.144576	0.163929	0.333836	0.2089	0.414519	0.2326	0.130683	0.188658	0.139927	0.038271	0.179563	0.579805	0.174863	0.815404	0.591673	0.361318
	10.5	0.191073	0.131495	0.140304	0.135066	0.052449	0.157691	0.159018	0.084273	0.146693	0.113513	0.179917	0.105251	0.105676	0.188934	0.243475	0.163298	0.419263	0.177915	0.253389	0.401516	0.187677	0.147913	0.215301	0.098153	0.330707	0.255833		0.240851	0.065511	0.536374	0.321763	0.222791	0.26636	0.325722	0.203218	0.472164	0.2548	0.115388	0.218259	0.172535	0.037544	0.142719	0.937561	0.134513	0.748505	0.411538	0.501329
	11	0.248259	0.108335	0.132006	0.114568	0.04758	0.157634	0.176419	0.097478	0.161693	0.111354	0.147967	0.138499	0.107587	0.185968	0.375528	0.141953	0.363285	0.137077	0.18314	0.500043	0.159472	0.117979	0.22247	0.141753	0.269664	0.231572		0.240322	0.074358	0.437986	0.311012	0.201871	0.304226	0.346466	0.204613	0.4234	0.22561	0.146531	0.240426	0.156463	0.066149	0.168031	0.611492	0.178658	0.480917	0.775579	0.512243
	11.5	0.216753	0.184653	0.135785	0.146551	0.056243	0.148117	0.177137	0.094344	0.169649	0.113074	0.147884	0.097774	0.10079	0.217	0.257412	0.237428	0.426345	0.171666	0.240434	0.38936	0.133554	0.088274	0.219277	0.146495	0.365555	0.306514		0.19806	0.06303	0.339109	0.248228	0.146058	0.429186	0.373285	0.198836	0.419339	0.210962	0.124924	0.215261	0.129607	0.034708	0.175787	0.697793	0.151112	0.976222	0.512315	0.327105
	12	0.202743	0.095799	0.11749	0.130369	0.065552	0.165787	0.194707	0.07797	0.150984	0.095087	0.170511	0.10208	0.129763	0.203236	0.330449	0.207902	0.353304	0.168278	0.276989	0.424938	0.113821	0.089161	0.237651	0.117985	0.244817	0.279567		0.203592	0.074402	0.235553	0.283913	0.212299	0.230526	0.362674	0.191894	0.41096	0.201829	0.135359	0.238294	0.124146	0.05011	0.164033	0.775912	0.178151	0.812075	0.477803	0.490125
	12.5	0.11623	0.129591	0.10847	0.130761	0.056249	0.138621	0.161251	0.084202	0.170878	0.109088	0.16606	0.119064	0.093922	0.204619	0.269747	0.238295	0.443276	0.161144	0.167932	0.308587	0.137376	0.156506	0.242065	0.139648	0.262692	0.307321		0.209345	0.067205	0.251518	0.2787	0.183914	0.357833	0.402571	0.18452	0.40072	0.229872	0.123627	0.234007	0.110473	0.044407	0.105518	0.793	0.173706	0.820201	0.708707	0.356087
	13	0.180977	0.094401	0.134221	0.125684	0.037043	0.134374	0.182468	0.07315	0.14855	0.080024	0.17184	0.11101	0.104813	0.211482	0.197521	0.139638	0.399175	0.118187	0.284434	0.442931	0.085023	0.155291	0.199223	0.133291	0.209786	0.351634		0.220061	0.036651	0.191539	0.355754	0.119123	0.318381	0.309241	0.20626	0.373659	0.259405	0.132981	0.236911	0.145218	0.035931	0.129462	0.771147	0.206555	0.53219	0.504721	0.385359
	13.5	0.166719	0.142989	0.117324	0.151538	0.05853	0.140591	0.133393	0.092493	0.145168	0.150265	0.177519	0.098404	0.100337	0.203438	0.242721	0.183743	0.326092	0.133819	0.212735	0.383345	0.136754	0.190728	0.219329	0.042226	0.253698	0.435041		0.227405	0.063448	0.425265	0.252197	0.167142	0.264494	0.3736	0.234919	0.343114	0.251459	0.136069	0.223231	0.144981	0.043359	0.120409	0.655478	0.191832	0.786674	0.694457	0.400072
	14	0.185278	0.126281	0.133057	0.094411	0.038855	0.167392	0.186469	0.095474	0.16878	0.163085	0.189209	0.090176	0.122497	0.217529	0.17284	0.190108	0.353387	0.147977	0.16656	0.434506	0.120229	0.12815	0.191007	0.10979	0.166944	0.252184		0.219864	0.044549	0.194537	0.373428	0.238104	0.23897	0.366543	0.231205	0.38256	0.241083	0.140478	0.233354	0.123674	0.030997	0.115018	0.604835	0.215685	0.454912	0.40133	0.504594
	14.5	0.224925	0.118275	0.159859	0.127379	0.068127	0.152219	0.135443	0.090105	0.158978	0.155771	0.17665	0.125233	0.11892	0.21283	0.262312	0.143172	0.323569	0.116505	0.239718	0.395339	0.143299	0.156106	0.172269	0.093343	0.19896	0.207995		0.206937	0.106108	0.213229	0.303295	0.157665	0.305671	0.360775	0.220975	0.361234	0.21644	0.141942	0.183713	0.12623	0.03248	0.190311	0.693476	0.177506	0.635786	0.466894	0.579709
	15	0.162873	0.113442	0.110596	0.13917	0.04296	0.148895	0.151172	0.086714	0.13836	0.126855	0.207999	0.117021	0.106087	0.213591	0.201767	0.134271	0.363502	0.16742	0.231356	0.348526	0.171066	0.06552	0.183217	0.100956	0.226195	0.276987		0.226602	0.095816	0.520045	0.368622	0.157603	0.3133	0.309907	0.240237	0.301117	0.206418	0.11129	0.209733	0.148855	0.016693	0.172613	0.568308	0.161473	0.39934	0.508581	0.454727
	15.5	0.192416	0.156667	0.087002	0.140112	0.018404	0.14607	0.107976	0.083684	0.146223	0.132158	0.187608	0.091066	0.08377	0.209517	0.134157	0.143712	0.225144	0.146791	0.113181	0.425618	0.148711	0.13023	0.213628	0.036987	0.16254	0.280932		0.192347	0.080478	0.518901	0.30353	0.192869	0.230298	0.28505	0.165914	0.333305	0.206687	0.152915	0.232975	0.141178	0.028207	0.11277	0.68058	0.197526	0.524037	0.353811	0.379767
	16	0.161572	0.141786	0.116719	0.114685	0.07284	0.176026	0.061979	0.07189	0.129376	0.122143	0.189502	0.074145	0.119479	0.223079	0.233674	0.228985	0.296891	0.182535	0.21171	0.372669	0.109408	0.16327	0.181607	0.019745	0.127033	0.198923		0.225556	0.090607	0.308766	0.263772	0.105152	0.264205	0.307862	0.19675	0.289288	0.21897	0.130494	0.213603	0.143196	0.042673	0.142568	0.685427	0.150254	0.226933	0.059772	0.304541
	16.5	0.192996	0.111049	0.103025	0.13257	0.050143	0.127509	0.129068	0.090567	0.128	0.123197	0.205572	0.088714	0.08775	0.193654	0.258171	0.231824	0.305661	0.155614	0.184359	0.222891	0.104435	0.171712	0.15853	0.031323	0.094318	0.30931		0.2161	0.04249	0.440766	0.247758	0.081563	0.258126	0.313852	0.216917	0.251181	0.219778	0.127367	0.185664	0.140837	0.042056	0.063297	0.751565	0.185819	0.333436	0.380974	0.206659
	17	0.182916	0.139449	0.109638	0.153409	0.03939	0.126375	0.068997	0.076784	0.143011	0.126767	0.16497	0.072219	0.09577	0.204838	0.198699	0.212172	0.283669	0.155146	0.28368	0.417369	0.122716	0.184296	0.175491	0.062702	0.182072	0.22508		0.195352	0.061747	0.470426	0.270969	0.168546	0.278815	0.340847	0.21655	0.286962	0.232002	0.133943	0.260153	0.133817	0.03489	0.1008	0.663134	0.146644	0.456484	0.375746	0.365635
	17.5	0.190567	0.120158	0.111207	0.115623	0.04787	0.131918	0.077583	0.080079	0.124275	0.108218	0.162177	0.097544	0.111289	0.200357	0.178644	0.146838	0.297601	0.148248	0.182086	0.423334	0.105805	0.164734	0.129663	0.098403	0.216485	0.300643		0.223516	0.060383	0.496187	0.333677	0.120799	0.106582	0.359963	0.213139	0.243047	0.198848	0.139465	0.207677	0.122763	0.041334	0.182651	0.654411	0.183532	0.142027	0.318415	0.303825
	18	0.306201	0.167581	0.152405	0.100489	0.048793	0.12637	0.173179	0.067429	0.123639	0.133112	0.179925	0.083606	0.11329	0.215047	0.183713	0.192734	0.279018	0.126476	0.175455	0.36813	0.147054	0.14681	0.209024	0.095957	0.150853	0.235874		0.235656	0.044532	0.453437	0.308943	0.123779	0.259878	0.253709	0.214716	0.264812	0.205382	0.156602	0.231081	0.125466	0.038567	0.136216	0.670997	0.155354	0.329193	0.515565	0.357227
	18.5	0.136166	0.123702	0.09679	0.148308	0.077433	0.144944	0.08781	0.095317	0.120944	0.070348	0.19075	0.042847	0.125319	0.220015	0.24507	0.228903	0.293467	0.116634	0.191861	0.319353	0.137292	0.108968	0.183211	0.019813	0.152494	0.344039		0.174474	0.086084	0.460749	0.208788	0.069081	0.26029	0.315748	0.211373	0.280678	0.246833	0.106833	0.234353	0.089518	0.04898	0.131655	0.572577	0.147636	0.363032	0.366145	0.295462
	19	0.164597	0.125424	0.12132	0.15988	0.047837	0.151911	0.090746	0.089549	0.122896	0.130846	0.19352	0.039773	0.092108	0.219048	0.149664	0.18686	0.311508	0.149894	0.17703	0.324872	0.104901	0.15433	0.151445	0.024249	0.130112	0.211521		0.194122	0.00909	0.682582	0.272055	0.066226	0.216493	0.34983	0.211445	0.28757	0.225457	0.127033	0.216661	0.114202	0.052206	0.166578	0.670372	0.17254	0.16373	0.503869	0.328112
	19.5	0.145607	0.164794	0.101392	0.111476	0.061431	0.142573	0.126879	0.070504	0.118061	0.115508	0.188107	0.094269	0.122326	0.204975	0.131889	0.245004	0.304158	0.154289	0.212067	0.35147	0.117645	0.113446	0.16632	0.007981	0.092319	0.295129		0.189905	0.069639	0.52448	0.222513	0.207276	0.150326	0.304047	0.207967	0.284749	0.20956	0.137971	0.180164	0.110409	0.026087	0.113283	0.37286	0.135264	0.061995	0.277064	0.251051
	20	0.144438	0.081103	0.097761	0.12065	0.048883	0.122924	0.098437	0.077557	0.12418	0.08729	0.181774	0.048461	0.108022	0.204311	0.213702	0.157694	0.332891	0.177822	0.201983	0.241198	0.150104	0.132359	0.171767	-0.01915	0.180866	0.374389		0.243395	0.045437	0.477515	0.299242	0.063715	0.201392	0.326362	0.245761	0.308827	0.22032	0.120978	0.196717	0.11202	0.06068	0.165592	0.553937	0.14195	0.32316	0.451156	0.191345
	20.5	0.1407	0.076005	0.097845	0.159499	0.052369	0.13111	0.170407	0.079562	0.118419	0.149143	0.147489	0.040975	0.100806	0.194389	0.284025	0.229754	0.203077	0.160081	0.182676	0.407354	0.097461	0.091498	0.122254	0.008605	0.079365	0.380305		0.170002	0.046909	0.321366	0.308958	0.086719	0.209162	0.301836	0.18388	0.298216	0.193916	0.144173	0.173382	0.130777	0.066875	0.132173	0.560794	0.15303	0.134241	0.646604	0.308835
	21	0.101841	0.058104	0.114899	0.145111	0.072433	0.133466	-0.00844	0.080654	0.097682	0.102041	0.164039	0.071898	0.119827	0.220864	0.189831	0.159404	0.255213	0.175723	0.199605	0.346107	0.153682	0.08227	0.158634	0.012154	0.128771	0.465235		0.198131	0.017488	0.414099	0.225134	0.112679	0.128979	0.311896	0.19432	0.263461	0.217069	0.124307	0.159994	0.102059	0.012485	0.182078	0.555179	0.177649	0.264233	0.475249	0.168131
	21.5	0.132841	0.120971	0.110946	0.163031	0.044994	0.134478	0.010604	0.073029	0.100039	0.038205	0.199048	0.095151	0.131322	0.224698	0.20927	0.085634	0.279911	0.147884	0.15079	0.318424	0.092445	0.094248	0.171421	0.015368	0.149442	0.219769		0.206211	0.036806	0.536522	0.237608	0.094028	0.192195	0.321933	0.1641	0.286866	0.187522	0.142246	0.190856	0.121402	0.033388	0.122476	0.546051	0.121892	0.33543	0.534556	0.384867
	22	0.124644	0.112607	0.097889	0.138503	0.058685	0.110436	0.010582	0.076079	0.099351	0.121309	0.201386	0.069492	0.100414	0.197616	0.193166	0.045301	0.248907	0.143065	0.110339	0.397183	0.148085	0.116709	0.141561	0.046328	0.09413	0.303174		0.161853	0.032185	0.538154	0.22743	0.137501	0.158962	0.281404	0.213313	0.263644	0.19749	0.115849	0.17595	0.129853	0.043325	0.073039	0.62765	0.204572	0.320096	0.563632	0.147134
	22.5	0.173301	0.090052	0.104234	0.111652	0.057059	0.158436	0.046856	0.070028	0.088585	0.120304	0.184087	0.119001	0.111749	0.225496	0.189721	0.047566	0.323836	0.200707	0.160256	0.299259	0.133609	0.129309	0.16919	0.069071	0.081843	0.126312		0.201875	0.045765	0.588823	0.23935	0.091212	0.254719	0.30765	0.192822	0.250893	0.197565	0.139358	0.205114	0.09311	0.038077	0.18063	0.65078	0.164613	0.158227	0.400298	0.346783
	23	0.146528	0.074673	0.111075	0.161489	0.048243	0.154705	0.091441	0.070478	0.098835	0.076345	0.165946	0.056071	0.094864	0.200437	0.179254	0.192914	0.242342	0.130255	0.138	0.304409	0.1445	0.140797	0.095935	0.021843	0.028722	0.271566		0.180067	0.057281	0.279567	0.201203	0.119473	0.172031	0.31413	0.21764	0.2481	0.157043	0.129232	0.203509	0.072336	0.02991	0.096455	0.743599	0.192925	0.237941	0.560351	0.42854
	23.5	0.116122	0.121144	0.124777	0.084272	0.049663	0.132831	0.026482	0.064698	0.083941	0.077566	0.171546	0.036979	0.108545	0.219282	0.184664	0.134451	0.352552	0.128381	0.149195	0.301451	0.115196	0.102611	0.098323	0.006331	0.111516	0.203149		0.211804	0.039159	0.377981	0.194434	0.108015	0.146857	0.314187	0.201349	0.25098	0.172511	0.099098	0.224213	0.090226	0.023811	0.161222	0.595927	0.174305	-0.13516	0.501104	0.415233
	24	0.112277	0.094034	0.112444	0.126574	0.055559	0.125727	0.050901	0.061996	0.083657	0.115248	0.20378	0.06714	0.088888	0.206653	0.245302	0.147443	0.315542	0.118747	0.152511	0.372081	0.113275	0.031709	0.130448	0.018174	0.096142	0.281553		0.192855	0.066915	0.287783	0.191136	0.078373	0.191109	0.348723	0.21655	0.209739	0.170269	0.128555	0.183063	0.082335	0.038788	0.152883	0.534926	0.150827	-0.05007	0.208431	0.143912
	24.5	0.049809	0.108621	0.092943	0.135709	0.059172	0.143885	0.031082	0.044805	0.083357	0.12678	0.16454	0.079583	0.072704	0.216906	0.282783	0.11988	0.296081	0.149073	0.295543	0.287471	0.157245	0.090533	0.141757	0.026932	0.03151	0.167378		0.197661	0.022075	0.532962	0.236688	0.069526	0.161546	0.314733	0.168676	0.218683	0.180607	0.101266	0.198147	0.099887	0.022352	0.103768	0.634287	0.162492	0.316845	0.270291	0.368094
	25	0.099203	0.107652	0.126678	0.087211	0.041904	0.152473	0.085614	0.063971	0.065443	0.09863	0.177413	0.039255	0.081406	0.24092	0.177641	0.149038	0.250268	0.13103	0.115202	0.295004	0.149727	0.065904	0.169314	-0.00481	0.020867	0.2987		0.192909	0.059165	0.20253	0.214306	0.163968	0.116156	0.293595	0.203985	0.249991	0.184425	0.087168	0.142185	0.105814	0.028833	0.151752	0.666555	0.176989	0.344765	0.632328	0.34278
	25.5	0.120806	0.132404	0.130408	0.074898	0.052153	0.130125	-0.00938	0.058357	0.057187	0.10256	0.149514	0.024502	0.084972	0.210035	0.165357	0.161408	0.33659	0.128904	0.287769	0.264484	0.149152	0.080628	0.144515	-0.00508	-0.01879	0.21826		0.158614	0.020023	0.349128	0.203367	0.183462	0.183971	0.327611	0.182987	0.235569	0.148619	0.115537	0.172677	0.088146	0.026138	0.194219	0.540064	0.123871	0.323452	0.340595	0.100663
	26	0.077918	0.075118	0.110518	0.114462	0.088011	0.129716	0.085776	0.075342	0.07689	0.114263	0.172823	0.076547	0.096887	0.225361	0.126281	0.150805	0.255798	0.173563	0.152492	0.27647	0.127037	0.04258	0.102916	-0.00683	0.033024	0.126731		0.169603	0.013995	0.579	0.159095	0.109957	0.245356	0.276581	0.193913	0.249482	0.233301	0.105118	0.186012	0.109657	0.016604	0.159698	0.532142	0.119407	0.321984	0.375626	0.155497
	26.5	0.138685	0.102987	0.129689	0.099653	0.067839	0.131688	0.085599	0.063979	0.05083	0.087158	0.148491	0.070924	0.108727	0.236773	0.207815	0.059291	0.245841	0.129126	0.153169	0.276768	0.155436	0.036172	0.145167	-0.02316	0.050836	0.2305		0.147509	0.039061	0.529894	0.177127	0.072186	0.102667	0.297766	0.180162	0.233573	0.145456	0.139719	0.164907	0.098168	0.004385	0.18064	0.520347	0.126444	0.106035	0.351137	0.15838
	27	0.113685	0.06639	0.1079	0.113524	0.078904	0.12303	0.085688	0.051412	0.075694	0.109946	0.1766	0.041924	0.071245	0.190712	0.127784	0.097169	0.24605	0.138194	0.13974	0.31177	0.140895	0.090367	0.126016	-0.00824	0.060017	0.2709		0.203741	0.024826	0.270113	0.226759	0.023706	0.14875	0.304786	0.182458	0.238982	0.154133	0.100631	0.194452	0.078306	0.03282	0.18933	0.646929	0.076571	0.063409	0.314952	0.29875
	27.5	0.028183	0.095582	0.12617	0.105861	0.069372	0.123787	0.039823	0.059273	0.080895	0.098163	0.155693	0.067892	0.104676	0.21721	0.145124	0.135899	0.273137	0.13984	0.131734	0.330134	0.13703	0.049641	0.137484	0.015258	0.07247	0.346897		0.164831	0.046126	0.485194	0.16522	0.056818	0.088145	0.282471	0.186852	0.21079	0.189678	0.116681	0.153689	0.103032	0.02036	0.103194	0.59769	0.092511	0.408043	0.451977	0.139932
	28	0.014431	0.099689	0.092518	0.118284	0.070906	0.14026	0.073944	0.047623	0.088509	0.09831	0.205986	0.007201	0.093155	0.200415	0.145785	0.108729	0.243453	0.148828	0.152211	0.269633	0.156266	0.081399	0.128443	0.052832	0.047685	0.288931		0.178238	0.032418	0.281761	0.178524	0.058496	0.090938	0.282889	0.188808	0.206658	0.163918	0.111947	0.169683	0.103367	0.025526	0.10946	0.62227	0.075889	0.352706	0.41877	0.215695
	28.5	0.169447	0.03586	0.085462	0.101643	0.06609	0.129135	0.028257	0.046607	0.082109	0.064906	0.174493	0.041995	0.087892	0.241541	0.163937	0.15227	0.202066	0.159614	0.243005	0.309849	0.126419	0.069646	0.129983	0.017904	0.035144	0.137541		0.153961	0.047503	0.317296	0.114814	0.181746	0.138133	0.322556	0.180269	0.214808	0.177164	0.12468	0.17291	0.049114	0.003966	0.118297	0.580664	0.046908	0.204599	0.349954	0.257871
	29	0.156109	0.116254	0.087727	0.082165	0.059833	0.117684	0.071696	0.052256	0.085261	0.111222	0.153732	0.029636	0.086358	0.201643	0.14662	0.157383	0.285441	0.15612	0.172728	0.211933	0.098116	0.105467	0.147397	0.04684	-0.0238	0.185332		0.172093	0.036043	0.159272	0.173303	0.154045	0.167302	0.312168	0.184453	0.197082	0.140631	0.117283	0.121307	0.095739	0.033988	0.182179	0.771424	0.087305	0.068024	0.47522	0.203598
	29.5	0.133645	0.081423	0.07727	0.070943	0.043557	0.129462	0.104819	0.048273	0.07742	0.104675	0.144773	0.020475	0.099347	0.204442	0.07034	0.132537	0.238374	0.137266	0.083781	0.277342	0.08959	0.080256	0.142822	-0.00962	-0.01327	0.28904		0.187629	0.028516	0.370768	0.183966	0.103451	0.138466	0.305406	0.21259	0.226328	0.186955	0.090406	0.15149	0.097777	0.022854	0.138555	0.456539	0.10052	0.234246	0.498099	0.151582
	30	0.080313	0.113324	0.078634	0.110938	0.050217	0.105298	0.059457	0.058368	0.095222	0.134468	0.128391	0.003634	0.084212	0.209486	0.094925	0.085879	0.25406	0.131911	0.089688	0.262434	0.069759	0.105111	0.112569	0.016475	0.045521	0.238593		0.156049	0.028256	0.289976	0.195208	0.130083	0.089116	0.251939	0.182719	0.204543	0.157868	0.126042	0.142207	0.092649	0.045537	0.145475	0.542257	0.087047	0.310735	0.005964	0.013695
	30.5	0.106516	0.038561	0.105713	0.049919	0.065028	0.149641	0.013045	0.05227	0.078189	0.107771	0.132018	0.027534	0.072659	0.202893	0.109342	0.116681	0.230189	0.159955	0.200688	0.268243	0.08718	0.063954	0.103184	-0.04958	0.12831	0.20728		0.14956	0.0278	0.350612	0.173642	0.023855	0.022502	0.264376	0.172671	0.174042	0.147599	0.090323	0.152584	0.088072	0.029105	0.181097	0.517644	0.114483	0.376273	0.3076	0.307268
	31	-0.00979	0.062301	0.09172	0.103518	0.066681	0.101646	0.035874	0.045211	0.084312	0.125327	0.173069	0.038044	0.086319	0.212064	0.172039	0.115798	0.217543	0.164185	0.145106	0.18732	0.103677	0.06334	0.161533	0.003744	0.053381	0.439808		0.153937	0.076096	0.241355	0.155222	0.096797	0.036956	0.206872	0.132976	0.259728	0.124121	0.114626	0.152196	0.096312	0.019316	0.166367	0.554738	0.082769	0.444428	0.044792	0.346379
	31.5	0.168626	0.086253	0.084837	0.101077	0.063948	0.110237	0.035874	0.054335	0.081616	0.103514	0.162296	0.021135	0.115502	0.218451	0.091473	0.115773	0.200454	0.1521	0.135157	0.269349	0.066874	0.030898	0.136979	-0.01093	0.02736	0.188999		0.161288	0.017407	0.193534	0.229199	0.09228	0.079333	0.235564	0.205699	0.253134	0.17144	0.09729	0.136059	0.083797	0.008073	0.177622	0.533986	0.097145	0.16077	0.006115	0.1824
	32	0.243766	0.057667	0.087709	0.104507	0.048151	0.088664	0.106305	0.055258	0.078952	0.121584	0.12027	-0.03386	0.056269	0.19119	0.173274	0.040081	0.157623	0.139843	0.250209	0.188151	0.088381	0.04919	0.123873	-0.02038	0.097513	0.111106		0.161387	0.05424	0.295118	0.184609	0.157688	0.089345	0.257557	0.199958	0.229456	0.142564	0.113785	0.147183	0.06636	0.022109	0.126993	0.696851	0.087563	0.302949	0.356062	0.200466
	32.5	0.122638	0.085794	0.097482	0.124334	0.043232	0.079441	0.071401	0.052096	0.045365	0.132254	0.14899	0.015187	0.053816	0.211968	0.11742	0.092375	0.224927	0.21148	0.132101	0.192236	0.075759	0.059195	0.114632	-0.00848	0.032106	0.247414		0.124619	0.054473	0.280253	0.203374	0.082482	-0.02172	0.28985	0.218901	0.232107	0.137438	0.135302	0.147281	0.103949	0.002681	0.117533	0.541896	0.079273	0.2295	0.165957	0.074097
	33	0.107137	0.061721	0.124421	0.108921	0.103399	0.105331	0.017912	0.045964	0.059538	0.101219	0.121796	-0.00799	0.060031	0.177811	0.049956	0.086239	0.259774	0.181443	0.211777	0.129025	0.081338	0.027753	0.091096	0.002079	-0.01088	0.073364		0.126414	0.036249	0.524749	0.148854	0.131782	0.077826	0.246271	0.230707	0.214842	0.137663	0.108185	0.141183	0.098412	-0.00786	0.121284	0.509454	0.044304	0.07138	0.49117	0.086999
	33.5	0.152967	0.064184	0.115768	0.08065	0.065642	0.100894	0.088387	0.052795	0.086611	0.131631	0.15128	0.061952	0.07802	0.197469	0.104998	0.093799	0.155226	0.156369	0.155335	0.172518	0.085369	0.037473	0.121568	0.02372	0.056114	0.201658		0.157994	0.060586	0.431137	0.222742	0.104146	0.069417	0.270909	0.241316	0.25363	0.148845	0.107879	0.145523	0.062083	0.004646	0.097667	0.729632	0.071425	0.153246	0.399172	0.089214
	34	0.127214	0.03368	0.105525	0.101843	0.041734	0.087543	0.103125	0.024288	0.076629	0.093295	0.150544	0.058239	0.118601	0.188316	0.193421	0.045088	0.22319	0.082734	0.151864	0.175008	0.126555	0.030166	0.131708	0.013728	0.092611	0.097205		0.171068	0.054608	0.405889	0.036052	0.123147	0.02972	0.248953	0.211701	0.251826	0.125569	0.097212	0.149113	0.085842	0.002209	0.115315	0.381351	0.061572	0.227326	0.254159	0.007972
	34.5	0.105463	0.121837	0.102425	0.107132	0.044413	0.083557	0.085147	0.043758	0.091479	0.120767	0.139765	0.028934	0.039646	0.200474	0.185946	0.091663	0.283544	0.12234	0.162634	0.122089	0.091102	-0.02146	0.128679	-0.04379	0.075678	0.446905		0.154877	0.029042	0.361043	0.099423	0.101048	0.007874	0.294388	0.207391	0.203728	0.146232	0.089604	0.158077	0.062598	0.017256	0.167699	0.654052	0.070143	0.133797	0.176532	0.208226
	35	0.119661	0.076892	0.093541	0.054274	0.058679	0.081726	0.097446	0.044962	0.08074	0.130466	0.1151	0.016186	0.085017	0.198408	0.20052	0.133543	0.210477	0.122824	0.143607	0.178051	0.104941	0.051469	0.088113	-0.02283	0.027553	0.098167		0.180582	0.034339	0.499061	0.155049	0.152634	0.06375	0.238637	0.216814	0.233957	0.140566	0.089765	0.12875	0.082468	0.010033	0.115526	0.676589	0.050833	0.141214	0.417707	0.015283
	35.5	0.142225	0.071661	0.117867	0.118652	0.047766	0.116995	0.123825	0.055975	0.078954	0.102125	0.149311	-0.01726	0.046673	0.17913	0.122135	0.120543	0.148403	0.109669	0.108695	0.147934	0.093357	-0.01702	0.170174	-0.01758	0.009065	0.346072		0.152704	0.07449	0.354879	0.045248	0.165746	0.035983	0.242207	0.227961	0.211779	0.149586	0.072285	0.126787	0.103184	-0.0042	0.146879	0.510035	0.062549	0.25734	0.512651	0.120565
	36	0.065659	0.113455	0.106295	0.109278	0.074972	0.064299	0.097032	0.043294	0.088432	0.124042	0.138777	0.007326	0.039751	0.181151	0.122947	0.066702	0.165616	0.1444	0.096204	0.095568	0.09933	-0.0048	0.07089	-0.00274	0.008948	0.260026		0.153147	0.028118	0.423217	0.137017	0.164296	0.04462	0.250653	0.209105	0.219805	0.118595	0.077471	0.122714	0.083763	-0.01181	0.128582	0.35189	0.072486	0.078013	0.364446	0.217194
	36.5	0.091935	0.12577	0.102613	0.096577	0.041994	0.069163	0.137077	0.022528	0.09295	0.129944	0.148903	0.044179	0.044893	0.184184	0.135543	0.074049	0.146665	0.15316	0.05204	0.19962	0.084467	-0.0072	0.050594	-0.01666	-0.02757	0.248532		0.197337	0.090952	0.36626	0.112339	0.117703	0.120868	0.250663	0.159746	0.180837	0.1349	0.067011	0.168396	0.107955	0.021165	0.111925	0.507725	0.098847	0.09416	0.287275	0.141095
	37	0.151683	0.065257	0.106933	0.074415	0.078417	0.093797	0.07901	0.041025	0.073439	0.084313	0.148745	0.007686	0.043665	0.182765	0.045942	0.121909	0.194867	0.146728	0.17617	0.026492	0.103483	0.012325	0.074516	-0.0149	0.007859	0.385291		0.140315	0.076059	0.30204	0.044778	0.119722	0.031113	0.256888	0.209864	0.194933	0.14367	0.061033	0.101617	0.068839	-0.01512	0.136915	0.506728	0.089786	0.046949	-0.11827	0.290498
	37.5	0.062491	0.008252	0.097752	0.138699	0.078505	0.072028	0.000266	0.032751	0.07087	0.078716	0.147329	0.063364	0.017802	0.201252	0.094884	0.051117	0.218871	0.172686	0.182453	0.083546	0.029472	0.029889	0.04575	0.006299	0.004866	0.228139		0.126363	0.098671	0.205331	0.058351	0.151026	0.008838	0.21081	0.179486	0.220311	0.100445	0.077573	0.097724	0.072341	0.015665	0.132705	0.554205	0.111947	0.218072	0.109235	0.214265
	38	0.017416	0.037934	0.098699	0.114277	0.082536	0.08061	0.046708	0.02762	0.07267	0.0898	0.15033	-0.00138	0.061	0.180428	0.131826	0.073673	0.181511	0.12542	0.214794	0.117464	0.091561	-0.00957	0.044651	-0.00821	0.018578	0.288635		0.145707	0.045386	0.261804	0.12298	0.073716	0.017414	0.24533	0.18944	0.155863	0.103544	0.099879	0.130399	0.06642	-0.01368	0.131524	0.540774	0.117973	0.092377	0.305382	0.04601
	38.5	0.038287	0.038635	0.141962	0.102906	0.035606	0.090797	0.036132	0.033099	0.075424	0.043723	0.151881	0.031164	0.082335	0.173239	0.082067	0.074671	0.251505	0.135415	0.175	0.151609	0.068411	0.012847	0.06617	-0.03154	-0.02861	0.214828		0.209948	0.058068	0.227801	0.117511	0.153999	0.077256	0.208145	0.205079	0.190171	0.119527	0.088035	0.095882	0.073347	0.00177	0.101957	0.580488	0.091322	-0.00016	0.037562	0.152008
	39	0.076815	0.059216	0.09725	0.113371	0.073703	0.080108	0.065528	0.028123	0.076214	0.078863	0.141354	0.061644	0.065181	0.155865	0.120273	0.079547	0.138905	0.146778	0.232931	0.140381	0.057705	-0.02215	0.079023	-0.10643	0.053967	-0.01747		0.131768	0.024843	0.484901	0.093068	0.05916	0.06587	0.273008	0.179194	0.186331	0.096973	0.063515	0.098082	0.078559	0.006939	0.158245	0.432017	0.097657	0.09631	0.507335	0.093709
	39.5	0.034657	0.072163	0.097929	0.06065	0.055201	0.082674	-0.02844	0.030603	0.075859	0.102716	0.145421	0.040921	0.074056	0.173473	0.044307	0.011782	0.092951	0.156627	0.160362	0.204953	0.083568	-0.0092	0.086985	-0.01044	-0.05523	0.074839		0.151975	0.033343	0.176038	0.098385	0.178446	0.155739	0.235538	0.159869	0.179954	0.079749	0.069077	0.130581	0.079477	-0.01426	0.199907	0.457735	0.045442	-0.22418	0.073018	0.237208
	40	0.12141	0.094869	0.120049	0.078563	0.052423	0.065689	0.041893	0.029599	0.063518	0.105369	0.1835	0.028223	0.077212	0.171542	0.07821	0.014866	0.149179	0.108639	0.178016	0.201897	0.107228	-0.01185	0.034504	-0.00114	-0.05535	0.211535		0.122401	0.036175	0.152615	0.070444	0.243261	0.078588	0.292303	0.175508	0.170185	0.099336	0.083675	0.125677	0.107587	-0.00236	0.111271	0.561675	0.077807	-0.15807	0.069797	-0.05645
	40.5	0.009665	0.07035	0.078701	0.083075	0.064183	0.092711	0.114558	0.030995	0.078528	0.1283	0.143238	0.069363	0.045865	0.145893	0.08901	0.033634	0.224476	0.125761	0.040438	0.228303	0.071715	0.006617	0.045574	-0.04511	0.033418	0.163511		0.171068	0.024118	0.222735	0.105204	0.149732	0.113284	0.23337	0.196841	0.195612	0.087705	0.096217	0.117366	0.0763	0.005694	0.129965	0.544274	0.041306	0.024302	0.227087	0.127745
	41	0.026749	0.069562	0.073205	0.099449	0.068655	0.064443	0.020573	0.035147	0.059068	0.117698	0.167021	0.012059	0.038469	0.175672	0.208761	0.050283	0.172825	0.127672	0.103156	0.193314	0.077005	-0.00991	0.031308	-0.06746	-0.09703	0.222952		0.194108	0.053812	0.114962	-0.03382	0.125916	0.183953	0.244378	0.161386	0.171562	0.104143	0.085413	0.125069	0.070902	-0.00635	0.093558	0.485525	0.058708	0.041941	0.410504	0.009313
	41.5	0.068966	0.046446	0.100167	0.012992	0.055001	0.069189	0.034513	0.032204	0.078329	0.070005	0.142136	-0.01744	0.102542	0.146799	0.137254	0.040188	0.211004	0.132696	0.111818	0.148466	0.072923	-0.02438	0.042005	-0.03107	0.038782	-0.09789		0.161646	0.075155	-0.00604	0.059596	0.219984	0.123347	0.217765	0.178163	0.180602	0.106664	0.073522	0.08636	0.099875	-0.00683	0.041309	0.50224	0.046392	0.07539	0.281077	0.182734
	42	0.057228	0.049033	0.091151	0.086736	0.083823	0.067765	0.021771	0.030196	0.073176	0.097018	0.16673	-0.00269	0.071746	0.178766	0.128184	-0.04438	0.099657	0.081135	0.124242	0.19286	0.05886	0.03025	0.045574	-0.02594	-0.06106	0.091162		0.172515	0.025167	0.03278	0.093884	0.127337	0.054141	0.191097	0.164045	0.165904	0.133831	0.050038	0.101289	0.094463	0.00975	0.109888	0.38055	-0.01452	-0.00338	0.228969	0.031095
	42.5	-0.03056	0.133663	0.087504	0.074494	0.059097	0.069001	0.097379	0.022437	0.045019	0.050773	0.154535	0.011741	0.05705	0.145072	0.150291	0.04031	0.198784	0.070156	0.136307	0.164241	0.081856	-0.00933	0.06808	-0.0131	-0.05151	0.079917		0.12218	0.032482	0.105823	0.018724	0.106603	0.140787	0.200379	0.121687	0.204314	0.090605	0.081728	0.107932	0.085387	0.010176	0.135829	0.397394	0.059206	0.162289	0.126128	0.024252
	43	0.119538	0.02406	0.066904	0.095294	0.07295	0.079382	0.096233	0.024619	0.056192	0.103442	0.148782	0.029197	0.073425	0.174463	0.178447	0.051134	0.182388	0.08339	0.190546	0.170851	0.074331	0.017132	0.069208	-0.016	-0.04472	0.198831		0.099105	0.035662	0.055641	0.041805	0.228798	0.022257	0.224086	0.159114	0.216755	0.118984	0.068689	0.092403	0.076205	-0.02317	0.091079	0.523698	0.061341	-0.04658	0.101	0.098003
	43.5	0.075821	0.072587	0.074106	0.13122	0.047889	0.051313	0.093475	0.034492	0.052206	0.089848	0.162987	0.034878	0.077804	0.148377	0.082327	0.035172	0.248364	0.127384	0.114999	0.198464	0.095226	-0.04303	0.070913	-0.00053	0.038585	0.195912		0.17041	0.011095	0.393482	0.036052	0.233261	-0.03754	0.234971	0.199342	0.176339	0.116554	0.061292	0.161052	0.037103	-0.01842	0.097537	0.518558	0.013119	0.056596	0.113759	0.019913
	44	0.099851	0.064659	0.069925	0.068043	0.065446	0.067099	0.01394	0.032904	0.04809	0.081999	0.167341	0.032538	0.024019	0.143464	0.112056	0.011757	0.191943	0.055846	0.118799	0.168283	0.043218	-0.03067	0.040967	-0.03331	-0.05594	0.38192		0.15328	0.045133	0.189541	0.083941	0.20145	0.057434	0.202669	0.144818	0.179653	0.112778	0.108902	0.145732	0.071967	0.005953	0.098789	0.227279	0.061428	0.05615	-0.12678	0.193892
	44.5	0.066935	0.089554	0.078718	0.063185	0.074654	0.022717	0.03648	0.023705	0.059595	0.068637	0.145157	0.007752	0.024518	0.1417	0.078762	-0.00021	0.141821	0.090159	0.18315	0.223785	0.034854	-0.0007	0.014402	0.029776	-0.07758	0.116963		0.138196	0.011176	0.088444	-0.0417	0.084481	0.079464	0.254621	0.137457	0.199447	0.109089	0.050085	0.115842	0.100076	-0.02412	0.076247	0.506369	0.040744	0.408358	0.069099	-0.02738
	45	0.027586	0.088897	0.088267	0.108937	0.039825	0.045074	-0.01799	0.025912	0.051935	0.081229	0.180104	0.021958	0.027822	0.145307	0.074127	-0.03895	0.240973	0.06026	0.110416	0.081163	0.005241	0.010284	-0.01541	-0.01039	-0.03158	0.202994		0.147697	0.064812	0.265239	0.009867	0.145808	0.113029	0.195609	0.165934	0.202687	0.09711	0.075728	0.132668	0.098819	-0.0387	0.09388	0.459311	0.057892	-0.13227	0.06439	0.110861
	45.5	0.077271	0.048644	0.080876	0.123357	0.080283	0.064107	0.081036	0.035288	0.066598	0.078995	0.171708	0.03103	0.053928	0.165455	0.100892	-0.06077	0.163261	0.079121	0.092811	0.079085	0.059374	-0.01101	0.011814	-0.01623	-0.01519	0.184446		0.109412	0.006403	-0.25805	0.006817	0.098833	-0.00316	0.203047	0.158114	0.211733	0.103506	0.109691	0.099672	0.068689	-0.01239	0.101972	0.388671	0.027561	-0.00467	0.229183	0.137248
	46	0.077238	0.045022	0.075655	0.091433	0.026209	0.046235	0.050612	0.003761	0.046524	0.095525	0.18996	0.007272	0.04031	0.154054	0.018013	0.003372	0.246585	0.085933	0.07826	0.145033	0.067927	0.007476	-0.02609	-0.05435	-0.06161	0.218262		0.13743	0.053174	0.40835	0.036812	0.159935	0.113826	0.233851	0.153598	0.175024	0.12556	0.082684	0.139906	0.049693	-0.0037	0.046574	0.434754	0.05726	-0.03806	0.171367	0.102408
	46.5	0.094803	0.066057	0.122641	0.080576	0.052697	0.037353	0.075312	0.031206	0.067616	0.110133	0.154368	0.004691	0.034323	0.143584	0.055454	0.003617	0.211939	0.101228	0.076896	0.077588	0.062429	-0.02994	0.052694	-0.03206	-0.07671	0.135583		0.126206	0.06679	0.245303	0.101573	0.25082	0.026821	0.262573	0.162255	0.195628	0.120902	0.08984	0.106451	0.084818	-0.01926	0.091743	0.446238	0.043921	0.012297	0.015171	-0.08264
	47	0.106888	0.091961	0.050716	0.101454	0.047164	0.037943	0.115321	0.025062	0.041459	0.066019	0.171253	0.018228	0.031217	0.132349	0.101367	0.004222	0.245366	0.042913	0.026361	0.1073	0.078084	-0.02243	0.019615	-0.01859	-0.02441	0.119835		0.124282	0.027949	0.155541	-0.00456	0.096875	0.1671	0.186801	0.154515	0.237349	0.086709	0.074134	0.158968	0.063293	-0.03232	0.102435	0.363141	0.022235	-0.1798	0.035952	-0.05281
	47.5	0.030803	0.085591	0.078692	0.04935	0.063311	0.036171	0.004659	0.022703	0.047091	0.08656	0.157301	0.064225	0.042802	0.126017	0.051313	-0.01704	0.262279	0.075097	0.179273	0.075411	0.027503	-0.04682	0.014618	-0.0321	-0.08308	0.130862		0.133683	0.017397	-0.06653	0.009728	0.106135	0.091893	0.277287	0.133517	0.182046	0.071578	0.0813	0.114873	0.038092	-0.01665	0.064917	0.491105	0.00919	0.086874	0.4658	0.044199
	48	0.122787	0.043239	0.078394	0.117448	0.061505	0.056024	0.009125	0.010285	0.051094	0.123244	0.137538	-0.00287	-0.00945	0.123091	0.111963	0.005941	0.13422	0.063609	0.142012	0.14192	0.064071	-0.04144	-0.01063	-0.01384	0.010611	0.200663		0.117366	0.006717	0.146988	0.013393	0.129005	0.145202	0.208288	0.151693	0.207234	0.092864	0.08878	0.14171	0.084783	-0.03378	0.134969	0.739016	0.026145	-0.02852	0.48953	0.252078
	48.5	0.04021	0.019888	0.071907	0.144008	0.051179	0.032905	0.051899	0.006476	0.054903	0.113381	0.16798	-0.02471	0.045815	0.126762	-0.04789	0.025387	0.134988	0.081542	0.142649	0.14163	0.039807	0.006443	0.050432	-0.03496	-0.09412	0.044087		0.151713	0.01927	0.125345	0.014534	0.078154	0.166049	0.214128	0.169051	0.185878	0.070544	0.074615	0.13504	0.027425	-0.0078	0.0552	0.557245	-0.00792	-0.18043	0.226874	0.045026
	49	0.027818	0.039682	0.068375	0.102988	0.038049	0.052547	-0.02152	0.012748	0.050667	0.052645	0.168741	0.025087	0.031338	0.135505	0.033469	-0.00555	0.229746	0.05371	0.161551	0.127876	0.007446	0.004667	0.02947	-0.01169	-0.06493	-0.0072		0.14303	0.005343	0.231508	-0.01274	0.150925	0.084185	0.198811	0.143487	0.205982	0.081822	0.064066	0.130624	0.017885	0.002774	0.053329	0.584618	0.052944	-0.18911	0.170942	-0.02857
	49.5	0.072083	0.025306	0.091346	0.112523	0.04206	0.037553	0.005983	0.013833	0.039258	0.090414	0.158921	-0.00844	0.031656	0.128623	0.097488	-0.04665	0.244739	0.019889	0.09254	0.079915	0.042757	-0.04543	0.050825	-0.00729	-0.07117	0.046275		0.12639	0.066358	-0.07222	-0.04929	0.1929	0.079928	0.228348	0.143506	0.193396	0.103756	0.064586	0.120918	0.055229	-0.01725	0.031557	0.428224	0.020068	-0.17587	0.137096	0.018906
	50	0.077818	0.070012	0.091856	0.093089	0.046767	0.028753	-0.0558	0.033924	0.042819	0.037742	0.152368	-0.03677	0.016546	0.118862	0.083975	-0.02404	0.153539	0.064976	0.070246	0.078283	0.105601	0.017528	0.074225	-0.01949	-0.04579	0.057009		0.170008	0.061362	0.035608	0.034828	0.134419	0.061034	0.204625	0.131234	0.213831	0.063551	0.091185	0.111457	0.084432	-0.03189	0.059983	0.477486	0.0703	0.084487	0.082588	0.223455
	50.5	0.036025	0.044234	0.021815	0.096071	0.065161	0.034116	0.041879	0.034105	0.012079	0.017369	0.174489	0.019277	0.018232	0.119278	0.08942	-0.00562	0.196604	0.078181	0.059649	0.057594	0.036157	-0.02476	0.004047	-0.0186	-0.10793	0.080571		0.141241	0.053545	0.033364	-0.09818	0.227005	0.052424	0.21266	0.18019	0.204261	0.104897	0.091461	0.085464	0.031971	-0.01168	0.051226	0.711202	0.046429	-0.09117	0.115523	-0.01488
	51	0.06836	0.069307	0.070228	0.128226	0.04268	0.049757	-0.00751	0.023826	0.037273	0.040132	0.16155	-0.00317	0.016983	0.122391	0.108663	0.014228	0.170837	0.057303	0.05349	0.102988	0.051717	-0.01591	0.041085	-0.03474	-0.0843	0.189371		0.168836	0.039915	-0.12905	0.028681	0.136089	0.036798	0.215076	0.136544	0.216786	0.086355	0.074645	0.115405	0.062028	-0.02173	0.055894	0.428063	0.024393	-0.17859	0.201292	-0.07048
	51.5	0.092291	0.079039	0.111523	0.136196	0.056774	0.045968	-0.02795	0.013194	0.054784	0.064068	0.166578	0.025638	-0.01715	0.110358	-0.00561	0.063283	0.240262	0.046921	0.070593	0.130643	0.076711	-0.00726	0.027041	-0.00683	-0.01411	0.154364		0.157664	0.050088	0.198726	-0.00729	0.20049	0.075995	0.263458	0.111706	0.175725	0.078798	0.036394	0.10084	0.05741	-0.02723	0.007693	0.360393	0.050805	-0.20743	-0.06419	0.006811
	52	0.075903	0.072224	0.0589	0.111538	0.045824	0.052855	-0.09413	0.029393	0.039782	0.024359	0.18631	-0.02691	0.015119	0.120417	0.057703	0.050945	0.253484	0.065129	0.022929	0.156552	0.073093	-0.03252	0.009301	-0.03016	-0.01909	-0.00788		0.115026	0.025333	-0.09347	-0.03161	0.104044	0.036526	0.260773	0.14076	0.177067	0.087134	0.075907	0.112322	0.057378	-0.02439	0.083746	0.488692	0.019381	-0.23668	0.087448	0.097288
	52.5	0.08954	0.060358	0.053147	0.149285	0.061065	0.067221	-0.05315	0.023009	0.043496	0.06254	0.15927	-0.00983	0.013437	0.111848	0.037933	-0.07965	0.208473	0.0526	0.111006	0.098398	-0.01856	-0.02816	0.041997	-0.09418	-0.03605	-0.02276		0.111476	0.044745	-0.15232	0.009093	0.167899	0.028458	0.271055	0.112572	0.224986	0.090909	0.062176	0.125696	0.054172	-0.0113	0.078681	0.306607	0.046756	-0.08674	-0.16803	-0.09221
	53	0.010652	0.026998	0.082052	0.103785	0.078443	0.075234	-0.03647	0.032754	0.011568	0.091232	0.154364	-0.02488	0.011019	0.111489	0.093741	-0.01001	0.216934	0.045543	0.112486	0.075681	0.033401	0.028849	0.024686	-0.07264	-0.10245	0.091831		0.146872	0.020516	-0.03071	-0.0033	0.178492	0.026681	0.265928	0.100765	0.199125	0.12783	0.077849	0.068482	0.0842	-0.05401	0.053912	0.597585	0.009371	-0.2667	0.193393	-0.00976
	53.5	0.075722	0.107864	0.091246	0.113469	0.025518	0.068983	0.00088	0.027162	0.056433	0.088531	0.161123	-0.0092	0.006499	0.120605	0.057988	-0.03008	0.186874	0.083662	0.089523	0.05365	-0.00099	-0.03757	0.046434	-0.10407	-0.05722	0.061916		0.123678	0.031388	-0.01255	-0.01842	0.198751	0.0161	0.253318	0.115504	0.201496	0.076878	0.078081	0.079833	0.072641	-0.02921	0.056668	0.299532	0.053774	-0.21183	0.382616	-0.04208
	54	0.028	0.079675	0.095757	0.124793	0.03729	0.066081	-0.00397	0.019889	0.076279	0.030939	0.12867	-0.01937	-0.00127	0.111731	0.01556	0.059961	0.195009	0.049491	0.049594	-0.00444	0.089061	-0.04066	-0.02173	-0.09134	-0.1047	0.195103		0.129129	0.037407	0.153981	-0.07325	0.171183	0.133175	0.295946	0.12665	0.223941	0.081476	0.075736	0.093094	0.054486	-0.05831	0.081392	0.311999	0.033735	0.000733	0.31173	-0.03731
	54.5	0.074743	0.015436	0.062026	0.080085	0.033225	0.059091	0.005746	0.017951	0.055365	0.055972	0.124417	-0.00878	0.005182	0.09465	0.063097	0.02272	0.199118	0.02915	0.084515	0.130543	0.050691	-0.00299	0.029418	-0.01888	-0.04552	-0.09443		0.142093	0.020489	-0.05055	-0.02131	0.189577	0.137239	0.265235	0.100927	0.194016	0.092013	0.050566	0.055847	0.036736	-0.01699	0.051714	0.337913	0.022101	-0.29705	0.327046	-0.00061
	55	0.033331	0.05732	0.073384	0.111896	0.05144	0.046277	0.01323	0.023529	0.012281	0.065748	0.124167	-0.02296	0.041114	0.097516	0.17223	-0.04822	0.227967	0.08957	0.036754	0.088916	0.015212	-0.02262	0.021582	-0.07705	-0.08323	0.037499		0.114348	0.00932	-0.05298	-0.06974	0.114762	0.04956	0.292551	0.111062	0.179916	0.087354	0.067106	0.116705	0.064179	-0.03178	0.153341	0.356924	0.010034	-0.25225	0.046282	0.032951
	55.5	0.139871	0.046684	0.081115	0.109985	0.029438	0.058827	-0.00217	0.021717	0.043201	0.054915	0.183199	-0.00809	0.034467	0.094946	0.052937	0.044433	0.197247	0.057018	0.015978	0.068459	0.040004	0.003377	-0.00439	-0.09345	-0.05024	0.054601		0.151822	0.075077	-0.06154	-0.04467	0.132906	0.188437	0.321243	0.067685	0.22554	0.059542	0.051213	0.082079	0.049641	-0.03552	0.052776	0.121864	0.061774	0.047027	0.203388	-0.01716
	56	0.097703	0.047116	0.104589	0.100991	0.041366	0.056884	-0.00336	0.022154	0.046954	0.089632	0.13766	-0.02175	0.0265	0.115363	-0.03714	-0.04424	0.189371	0.03117	0.136674	0.124876	0.007351	-0.05842	0.010648	-0.1254	-0.05471	0.263101		0.132617	0.065636	-0.10322	-0.04409	0.220421	0.068208	0.316941	0.091239	0.182942	0.043414	0.080857	0.112799	0.059888	-0.01731	0.070519	0.436564	0.000186	-0.56795	0.218823	-0.02099
	56.5	0.159516	0.078126	0.128235	0.088662	0.045802	0.042889	0.043639	0.012075	0.054736	0.063561	0.17191	-0.0014	0.059462	0.113995	0.031734	-0.04724	0.095189	0.055445	0.05993	0.126252	0.015342	-0.01178	-0.00576	-0.09861	-0.09677	0.115455		0.150214	0.058034	0.051986	-0.07392	0.196535	0.054798	0.3367	0.114196	0.24858	0.069778	0.037233	0.058284	0.053347	-0.04196	0.048224	0.381306	0.031097	-0.17762	0.149158	-0.01703
	57	0.119985	0.050968	0.055382	0.141049	0.042712	0.044847	0.048593	0.024103	0.047196	0.100793	0.1802	0.0186	0.053982	0.081924	0.104377	0.019382	0.245557	0.044446	0.085337	0.150631	0.043141	0.010624	0.01821	-0.09288	-0.04248	0.093199		0.156107	0.067155	0.165265	-0.09738	0.103592	0.092708	0.360328	0.124414	0.195792	0.108823	0.070706	0.140994	0.025014	-0.02297	0.044045	0.465007	-0.00113	0.044406	0.137795	-0.01388
	57.5	0.125747	0.065629	0.059525	0.107991	0.0475	0.072348	-0.02655	0.020665	0.027578	0.089776	0.166792	-0.01618	0.031367	0.096873	0.06533	-0.01552	0.258412	0.016442	-0.07004	0.197464	0.045264	0.007297	0.002974	-0.08498	-0.11257	0.126964		0.110663	0.019753	0.123175	-0.02787	0.175801	0.169482	0.357629	0.074537	0.22869	0.103501	0.062594	0.093346	0.038409	-0.03793	0.051795	0.382791	-0.00988	-0.26187	-0.01986	-0.02005
	58	0.074652	0.061487	0.115162	0.124809	0.026565	0.061053	-0.0441	0.017937	0.06059	0.114271	0.148171	0.023679	0.036772	0.080973	0.076424	-0.05345	0.213351	0.022715	0.109942	0.192853	0.062426	0.005193	-7.2e-05	-0.08555	0.027253	0.180969		0.180463	0.063216	0.185981	-0.06834	0.225639	0.079578	0.353453	0.129728	0.240526	0.061795	0.057119	0.125157	0.048206	-0.01272	0.029314	0.340834	0.032831	-0.19063	0.062445	-0.02808
	58.5	0.115907	0.012801	0.098387	0.099006	0.050718	0.041784	0.078137	0.020604	0.037197	0.066091	0.168417	0.005852	0.047895	0.111748	0.045218	0.02245	0.226689	0.058558	0.012584	0.15939	0.042217	-0.0131	0.028022	-0.11708	-0.09158	0.042471		0.137709	0.058061	0.130704	-0.01776	0.174632	0.050646	0.379533	0.108486	0.245102	0.095007	0.043099	0.13597	0.057943	-0.02925	0.112544	0.441308	-0.00458	-0.19689	0.072411	0.040375
	59	0.061687	0.045943	0.091316	0.126002	0.050647	0.040402	-0.01733	0.027157	0.049459	0.112288	0.17236	-0.03056	0.028036	0.101862	0.021406	0.073166	0.166051	0.018989	0.008591	0.1467	0.041061	0.007974	0.010997	-0.06944	-0.04381	0.144873		0.129578	0.062976	-0.10202	-0.04287	0.238845	0.077107	0.360254	0.159185	0.211516	0.072966	0.079082	0.079931	0.044853	-0.05859	0.038925	0.472568	0.025984	-0.33071	-0.06337	0.089325
	59.5	0.142009	0.047458	0.093839	0.101976	0.065947	0.025737	0.006833	0.004044	0.045425	0.141048	0.140068	-0.03811	0.028402	0.094589	0.15442	0.037225	0.102865	0.010852	0.002132	0.208386	0.035932	-0.05968	0.001806	-0.04788	-3.6e-05	-0.00868		0.147407	0.049764	0.370988	-0.13626	0.135301	0.090763	0.360728	0.134636	0.245542	0.07741	0.110765	0.066651	0.071861	-0.04503	0.008684	0.418874	0.01791	-0.03533	0.039903	0.015262
	60	0.042498	0.075093	0.090788	0.117181	0.053182	0.022172	3.67e-05	0.029226	0.045112	0.118736	0.17519	-0.05341	0.028709	0.09644	0.14716	-0.05647	0.101662	0.037177	-0.02851	0.128657	0.064357	-0.01703	0.007662	-0.05037	-0.06757	-0.14337		0.13323	0.030669	0.177622	-0.02188	0.1912	-0.01139	0.305624	0.136299	0.222633	0.105348	0.084143	0.080958	0.062392	-0.03477	0.061562	0.466131	0.026016	-0.18528	0.095866	-0.03385
	60.5	0.061563	0.076577	0.066809	0.103094	0.064635	0.034221	-0.04532	0.022539	0.023336	0.070237	0.15117	-0.02639	0.049065	0.098861	0.049284	0.069182	0.206685	0.024009	0.080145	0.10025	0.039017	-0.02502	0.043924	-0.07496	-0.11972	0.025479		0.095903	0.038801	0.106943	-0.14532	0.178313	0.120203	0.377428	0.091176	0.279935	0.038368	0.062286	0.115173	0.064949	-0.04518	0.060455	0.353652	0.001237	-0.32804	0.060835	-0.0669
	61	0.071245	0.032351	0.093673	0.108537	0.03969	0.041054	-0.00782	0.019812	0.018933	0.115316	0.155443	-0.01123	0.035802	0.113997	0.042336	0.025902	0.178204	0.034667	0.067054	0.139004	0.077366	-0.03206	-0.00072	-0.06427	-0.03736	0.030929		0.116293	0.045157	0.16139	-0.08441	0.137399	-0.0496	0.368425	0.123734	0.242098	0.051974	0.040818	0.083547	0.062783	-0.02062	0.053007	0.424674	-0.01986	-0.27084	0.261753	-0.10585
	61.5	0.073956	0.081082	0.106844	0.126896	0.072592	0.01906	0.052099	0.027372	0.030799	0.09549	0.171877	-0.04804	0.064446	0.10662	0.11673	0.026982	0.117373	0.032415	-0.00493	0.057686	0.073011	0.012148	-0.00527	-0.07413	-0.13773	-0.01503		0.15379	0.048782	-0.12057	-0.05456	0.216716	0.005194	0.41214	0.120771	0.288829	0.064837	0.089474	0.091061	0.033802	-0.05192	0.083409	0.37119	0.026435	-0.09951	0.39188	-0.08022
	62	0.154186	0.069121	0.066959	0.137922	0.054049	0.02888	0.046109	0.019879	0.037366	0.081305	0.14548	0.012418	0.029169	0.084872	0.090725	0.025355	0.236252	0.010822	-0.03454	0.09947	0.045266	0.030978	0.06761	-0.03516	-0.01824	-0.14335		0.141327	0.037235	-0.05827	-0.04605	0.166714	-0.056	0.402332	0.078211	0.295407	0.068916	0.066625	0.091621	0.026815	-0.03011	0.029173	0.34537	0.005083	-0.06682	0.170483	-0.1654
	62.5	0.064804	0.039344	0.121433	0.063778	0.074139	0.017555	0.049348	0.023678	0.058503	0.155077	0.130884	-0.01801	0.03192	0.102556	0.014017	0.004705	0.193923	0.029809	-0.00668	-0.06462	0.077851	0.000834	0.042712	-0.06313	-0.0584	-0.0152		0.092824	0.051904	-0.12734	-0.01769	0.12718	0.032392	0.383468	0.139496	0.24437	0.056265	0.065534	0.098864	0.03745	-0.04846	0.080739	0.439337	-0.00459	-0.14022	-0.01172	0.168959
	63	-0.04642	0.076417	0.084241	0.133308	0.072389	0.043984	-0.00922	0.018862	0.041244	0.135131	0.150527	-0.01255	0.023876	0.088452	-0.01084	0.017345	0.236571	0.034885	0.073483	0.118308	0.092558	0.06749	0.055025	-0.05382	0.023793	0.117988		0.094118	0.049083	-0.0856	-0.05303	0.189226	0.061814	0.367196	0.076738	0.258116	0.065632	0.065684	0.114956	0.049341	-0.04998	0.057548	0.301003	0.001218	-0.31181	0.307266	0.099747
	63.5	0.015095	0.014194	0.101972	0.108799	0.090761	0.046722	-0.04982	0.007377	0.033911	0.164194	0.158008	-0.03346	0.060345	0.097926	0.062187	0.045006	0.177719	0.066983	0.065855	0.047245	0.068155	-0.01109	0.067739	-0.06165	-0.00766	-0.12461		0.138547	-0.00091	0.076064	-0.08588	0.213157	-0.10999	0.382708	0.103468	0.278825	0.06777	0.05614	0.060898	0.04511	-0.03527	0.014774	0.523119	0.057112	-0.11733	0.122966	0.079352
	64	0.025804	0.054304	0.09415	0.147594	0.087745	0.038269	-0.01996	0.001319	0.040527	0.131184	0.149633	-0.01238	0.053518	0.093594	0.008142	-0.02575	0.147099	0.04501	-0.04336	0.054161	0.037537	-0.08334	0.060308	-0.05254	-0.13632	0.066359		0.17737	0.008682	-0.16139	-0.11466	0.189827	-0.04716	0.319079	0.083099	0.238145	0.035524	0.086683	0.054187	0.036035	-0.03919	0.001885	0.379739	0.013876	-0.39971	0.134847	0.205386
	64.5	0.103348	0.04677	0.134128	0.1129	0.103626	0.034276	0.011691	0.007496	0.036297	0.127997	0.162539	-0.0623	0.014318	0.100374	0.063654	-0.0058	0.088841	0.043281	-0.00403	0.007965	-0.00114	0.010165	0.012515	-0.04224	-0.11544	-0.11858		0.140536	0.068049	-0.25956	-0.07426	0.069659	-0.04169	0.395755	0.086387	0.242349	0.036553	0.087129	0.079273	0.055941	-0.03458	-0.01449	0.340035	0.000651	0.081578	-0.06726	0.296178
	65	0.04874	0.014717	0.077138	0.117538	0.093191	0.009414	-0.0727	0.014116	0.051682	0.087825	0.167701	-0.04362	0.041653	0.121991	0.090221	-0.01865	0.215347	0.057664	0.070419	0.077708	0.044402	-0.04655	0.069006	-0.0614	-0.13815	-0.08264		0.144648	0.037532	-0.17245	-0.02542	0.188329	-0.05802	0.378104	0.108636	0.251841	0.056547	0.074139	0.055138	0.063662	-0.05979	-0.00792	0.540692	-0.0097	0.007917	0.093862	-0.04849
	65.5	0.140476	0.032442	0.115709	0.104825	0.063702	0.038158	0.004053	0.007845	0.036279	0.071438	0.133205	-0.02251	0.038231	0.099339	0.132365	0.035221	0.146205	-0.02235	0.03774	0.009051	0.079808	0.022429	0.021721	-0.07686	-0.06175	-0.00824		0.125654	0.015571	-0.2336	0.026918	0.147595	0.048719	0.329872	0.085355	0.246708	0.035465	0.055956	0.069428	0.038346	-0.05995	0.004147	0.372513	0.029249	-0.00952	0.099389	0.222493
	66	0.032352	0.043936	0.107677	0.105935	0.095147	0.022994	0.008268	0.008067	0.034422	0.085271	0.119168	-0.0324	0.01207	0.103446	0.064698	-0.01314	0.121223	0.058178	0.113413	0.032882	0.091536	0.009655	0.031882	-0.05488	-0.10509	-0.21286		0.133301	0.035847	-0.18705	-0.09196	0.166901	-0.05014	0.385062	0.105321	0.238735	0.072335	0.077401	0.066072	0.060135	-0.05669	0.033992	0.426937	0.031563	-0.08166	0.001103	0.083265
	66.5	0.124362	0.071362	0.095298	0.154288	0.074601	0.035756	-0.10337	0.005699	0.036335	0.083045	0.140819	-0.00367	0.020424	0.10858	0.09315	0.023137	0.219164	0.040701	0.01036	0.022002	0.070379	0.005929	0.03657	-0.03095	-0.04691	-0.18198		0.193304	0.027132	0.189371	-0.08575	0.11902	0.00219	0.336389	0.121304	0.235129	0.061094	0.084718	0.079864	0.052546	-0.04133	0.058137	0.41259	-0.00317	-0.07311	0.147182	0.144249
	67	0.009649	0.062903	0.089847	0.120273	0.070509	0.020643	-0.06195	0.017097	0.041107	0.076333	0.128193	0.038996	0.018726	0.119656	0.026614	-0.0449	0.231601	0.014217	0.042188	-0.0166	0.092577	-0.00561	0.070916	-0.03387	-0.05614	-0.12458		0.151747	0.038531	-0.11662	-0.08704	0.082795	0.088398	0.373885	0.120759	0.227339	0.032777	0.078748	0.069381	0.046275	-0.03884	0.022233	0.362747	-0.01723	-0.26174	-0.1179	0.122536
	67.5	0.079858	0.063785	0.100291	0.149493	0.065586	0.027549	-0.04921	0.015832	0.053298	0.097744	0.102435	-0.04262	0.000303	0.130985	0.100358	0.02326	0.221277	0.051262	0.041588	-0.0227	0.04638	0.029984	0.0296	-0.03098	-0.06678	0.035605		0.155415	0.01923	-0.24947	-0.00835	0.146861	-0.03144	0.397356	0.07074	0.294207	0.054601	0.048529	0.072491	0.008216	-0.04269	-0.00171	0.349778	0.02093	-0.06234	0.301434	0.173811
	68	0.091197	0.072474	0.085017	0.105025	0.079149	0.038041	-0.04402	0.01701	0.03474	0.064479	0.114588	0.030521	0.018317	0.106226	-0.02364	-0.00685	0.18243	0.023662	-0.03729	-0.02221	0.052534	0.005426	0.009936	-0.0724	-0.11092	0.081999		0.111027	0.032934	-0.0962	-0.0082	0.027107	0.010853	0.367858	0.100331	0.254157	0.085898	0.057416	0.052476	0.048727	-0.0325	-0.00223	0.604266	-0.00479	-0.00742	0.211865	0.048225
	68.5	0.11192	0.056995	0.079121	0.121356	0.099577	0.030474	-0.03177	0.012252	0.052541	0.039685	0.11093	-0.00074	0.008713	0.112401	0.035318	0.015251	0.187416	0.030544	0.002346	-0.00456	0.0886	-0.02341	0.031668	-0.08747	-0.09892	-0.25326		0.101895	-0.00214	0.061296	-0.07648	-0.00295	0.06325	0.36811	0.086802	0.268777	0.080203	0.057958	0.035123	0.075849	-0.05179	0.086773	0.449811	-0.00941	-0.15204	0.105983	0.00757
	69	0.061282	0.055745	0.122704	0.135305	0.047436	0.044046	-0.03573	0.007541	0.052696	0.04733	0.098304	-0.04146	0.029833	0.119121	0.049649	-0.01363	0.195995	0.02915	0.058285	-0.03977	0.059493	-0.03044	0.061378	-0.09485	-0.13137	-0.05642		0.149839	0.020533	-0.33121	-0.07565	0.041023	0.051644	0.327389	0.061189	0.259412	0.059268	0.049898	0.109802	0.013522	-0.04163	0.043381	0.518513	0.022456	0.017955	0.215571	0.008665
	69.5	0.051633	0.059874	0.146942	0.121113	0.087729	0.024598	-0.03649	0.004649	0.050749	0.059535	0.098028	-0.03881	0.047624	0.128286	0.038474	-0.0258	0.216742	0.015372	0.105786	-0.11336	0.103087	-0.01339	0.069251	-0.04758	-0.13096	-0.07216		0.176297	0.0243	-0.10078	-0.17312	0.111111	-0.03579	0.327469	0.091377	0.224483	0.045315	0.090612	0.080022	0.034539	-0.06462	-0.00061	0.395724	0.0252	-0.17367	0.147727	-0.07978
	70	0.108753	0.04568	0.100533	0.136658	0.079305	0.049688	0.016188	-0.00424	0.038724	0.040515	0.114655	-0.01123	0.033807	0.107157	0.101616	0.001212	0.177611	0.022241	0.063361	-0.01098	0.046629	0.001874	0.062206	-0.04736	-0.1017	0.039317		0.10651	0.049346	-0.16853	-0.06495	0.102912	-0.00524	0.276233	0.091278	0.211326	0.047641	0.061996	0.062717	0.049433	-0.03746	0.049743	0.479842	0.058132	-0.40875	0.30122	0.301812

## Sheet: Figure 2D
under 20APs		Max of ΔF/(Fmax-F0)
		Mtio	non-Mito
		0.3062	0.2434
		0.1847	0.7074
		0.1852	0.2073
		0.163	0.3942
		0.1036	0.2508
		0.176	0.4292
		0.1947	0.4121
		0.09877	0.2458
		0.1709	0.4722
		0.1642	0.2946
		0.208	0.1566
		0.1522	0.2602
		0.1313	0.1725
		0.2415	0.06688
		0.3755	0.2221
		0.276	0.9697
		0.4545	0.2157
		0.2115	0.9762
		0.2955	1.008
		0.5642	0.5797
		0.1877
		0.1907
		0.2421
		0.1592
		0.3656
		0.6079

## Sheet: Figure 2E
under 100APs
	Time (s)	Mito																																	non-Mito
	0.5	-0.06343	-0.00885	0.018563	0.013613	-0.03281	0.013521	-0.01634	0.032494	0.031348	0.011236	-0.00495	-0.02284	0.004501	-0.00889	0.010158	-0.00748	0.010556	0.015542	-0.0084	0.012507	-0.05466	0.02988	0.039118	0.09171	0.031444	-0.01025	0.003949	0.014447	0.046837	0.006479	0.035907	-0.12404		0.011469	0.017951	-0.06732	-0.0009	-0.01956	-0.02943	-0.0267	-0.04013	0.026915	-0.01576	-0.00309	-0.00448	-0.01506	0.007588	-0.03215
	1	-0.0988	-0.01875	0.006086	-0.02486	-0.02159	0.000483	-0.01215	-0.00325	0.0017	-0.00729	-0.02065	-2.8e-05	-0.00084	0.008625	0.014632	0.000919	-0.01312	-0.08366	-0.00672	0.039684	0.072945	0.016901	0.032273	-0.0526	-0.0216	-0.04536	-0.01528	0.017718	0.01576	0.030489	-0.0567	-0.05901		-0.03763	0.019595	0.089274	-0.03051	-0.06508	0.028387	0.012976	0.008811	0.023291	0.022492	-0.01573	0.019036	-0.00038	0.020131	-0.00171
	1.5	-0.02612	-0.04215	0.01632	-0.01888	-0.03093	0.016476	-0.00733	-0.00236	-0.07737	0.003598	-0.00557	-0.00774	0.004294	0.017672	-0.01005	0.006536	-0.00544	-0.05925	-0.01737	0.001012	-0.01761	-0.00344	-0.01959	-0.01462	-0.19256	0.008037	-0.00644	-0.06606	0.034627	-0.02549	-0.05587	-0.11725		-0.01463	-0.01097	-0.15491	0.038513	-0.07051	0.006325	-0.01705	0.001705	0.000771	0.005438	0.015255	-0.006	-0.0127	-0.00584	0.034475
	2	0.031532	-0.00638	0.006456	-0.02615	0.00589	-0.00807	-0.01941	-0.01378	0.010412	-0.00217	-0.00502	0.009209	-0.0056	-0.00373	0.019675	0.012921	-0.01056	0.013901	-0.00082	-0.01356	0.001198	0.016219	-0.09279	-0.02276	0.1113	-0.03069	0.031245	-0.03603	-0.01073	-0.02028	-0.05382	0.060121		0.003815	0.000317	0.153348	-0.07835	-0.01388	0.022606	-0.0214	0.023325	0.001277	0.034179	-0.01673	-0.00989	-0.011	0.007374	-0.04865
	2.5	-0.10626	-0.01699	0.003307	0.021838	-0.04623	-0.00407	-0.02241	-0.01187	-0.00233	-0.00332	-0.00411	0.021462	0.00595	0.0016	0.001006	-0.00703	0.007594	0.021574	0.017109	0.00606	-0.04634	-0.02514	-0.05462	-0.03485	-0.06504	-0.02979	-0.00552	0.042241	-0.02565	-0.00221	0.037028	-0.0359		-0.00594	-0.02307	0.08508	-0.01814	-0.02499	-0.0163	0.015529	-0.02315	-0.07215	0.006863	0.002061	-0.03298	-0.01371	0.007233	-0.00082
	3	-0.05899	-0.01859	-0.01998	0.035234	-0.0279	-0.02476	-0.00819	-0.00623	-0.0084	0.001283	0.021351	-0.01438	-0.04262	-0.00417	0.027028	0.003497	-0.0069	-0.04209	0.001643	-0.01514	-0.04089	0.007684	-0.06239	-0.03376	-0.0203	0.005124	-0.00757	0.007967	-0.03505	0.025853	0.00593	-0.11475		-0.04272	0.015915	-0.16892	-0.01821	0.017825	-0.01394	-0.02733	-0.03754	0.016925	-0.02555	0.00846	0.017671	0.028236	0.00354	-0.09016
	3.5	0.077959	0.01245	-0.03336	0.009251	0.041084	-0.02372	0.019099	0.006707	-0.01923	-0.01238	-0.01299	0.004413	0.002841	0.004273	-0.00401	0.006243	-0.00518	-0.06255	0.008972	0.02149	0.032185	-0.04651	0.000272	-0.00595	-0.07299	-0.00758	-0.04162	-0.02363	0.037714	-0.04006	-0.01116	0.15732		0.014331	-0.00676	-0.01382	-0.05216	-0.00641	-0.04312	0.002742	-0.01701	-0.03046	0.017151	0.005012	-0.03137	-0.00591	-0.0161	0.035602
	4	0.066428	0.030162	-0.01684	-0.03646	0.059018	-0.01641	0.019977	-0.02188	-0.02931	-0.00506	-0.00185	0.01754	0.011625	0.000284	-0.00787	-0.00117	0.022299	0.079091	0.017447	-0.05745	0.044288	0.010436	0.0207	0.008264	0.111453	-0.01584	-0.00604	0.006603	-0.04063	-0.00193	0.046994	-0.05534		0.010491	-0.06234	-0.02435	0.044025	0.02979	-0.0301	0.013581	-0.01188	0.035232	-0.03002	-0.00334	0.003065	0.021668	0.003983	0.034801
	4.5	0.093916	0.029478	-0.00024	0.02527	0.043165	0.017955	0.021207	-0.00339	0.039113	-0.00235	0.002596	-0.00964	0.012732	-0.01747	-0.01834	-0.00976	-0.01073	0.049638	-0.02789	-0.01942	0.003344	-0.00744	0.072667	0.007327	0.00093	0.077658	0.017451	-0.01457	0.00441	0.026935	0.004012	0.204134		0.026042	0.028583	0.001414	0.06019	0.042754	0.031715	0.021048	0.050088	-0.02712	-0.01088	0.012362	0.033016	-0.00606	-0.01144	0.026053
	5	0.083621	0.038894	0.017696	0.000793	0.013004	0.027588	0.026224	0.023332	0.054524	0.015788	0.031318	0.002573	0.007984	0.001775	-0.03195	-0.00501	0.011544	0.064947	0.016029	0.024819	0.005541	0.001412	0.064363	0.057242	0.117361	0.04869	0.029817	0.051312	-0.02729	0.000208	0.047674	0.084724		0.035419	0.019834	0.105993	0.05571	0.113546	0.044136	0.027691	0.044489	0.026623	-0.00375	-0.0033	0.011767	0.014926	-0.01646	0.042551
	5.5	0.195988	0.066892	0.033552	0.067509	0.122227	0.059512	0.081668	0.069414	0.098962	0.03034	0.043883	0.069654	0.043114	0.051894	-0.01073	0.025035	0.051188	0.202822	0.057599	0.146163	0.146888	0.056311	0.152855	0.202863	0.219464	0.205963	0.086464	0.086713	-0.03441	0.061427	0.170438	0.308788		0.101833	0.062716	0.197095	0.219056	0.214802	0.120461	0.075133	0.106553	0.06768	0.08897	0.059019	0.111023	0.065125	0.033034	0.085868
	6	0.307328	0.09277	0.076606	0.007288	0.148711	0.080956	0.108258	0.115817	0.094088	0.052979	0.057145	0.05705	0.051223	0.08234	-0.02494	0.031132	0.076747	0.326905	0.08124	0.089434	0.067533	0.097642	0.148359	0.261766	0.209366	0.131654	0.115008	0.108771	-0.03189	0.07524	0.158684	0.288969		0.145868	0.056401	0.548293	0.341801	0.258862	0.16858	0.052552	0.084831	0.14467	0.094075	0.080747	0.205126	0.094463	0.034403	0.094039
	6.5	0.211845	0.139562	0.058583	0.071774	0.165604	0.110086	0.077144	0.109682	0.13281	0.07331	0.124878	0.049221	0.075786	0.060232	-0.00113	0.009999	0.125917	0.369462	0.095067	0.157887	0.186889	0.153304	0.215901	0.349966	0.358825	0.324333	0.141858	0.10332	-0.00168	0.088654	0.234258	0.414791		0.115595	0.122627	0.761156	0.325891	0.257425	0.213379	0.104977	0.134094	0.176028	0.143788	0.067603	0.242982	0.148875	0.047015	0.227539
	7	0.301203	0.167997	0.087025	0.069995	0.173897	0.090876	0.11307	0.165842	0.20827	0.091956	0.133286	0.071649	0.119091	0.089754	-0.01735	0.020451	0.16167	0.423807	0.063623	0.148675	0.20569	0.155072	0.244519	0.401448	0.251785	0.169356	0.12274	0.15314	-0.0516	0.117742	0.24763	0.456527		0.135938	0.090719	0.503863	0.378641	0.256068	0.269136	0.073861	0.153482	0.251414	0.228398	0.08812	0.273151	0.171023	0.091447	0.241899
	7.5	0.38246	0.193152	0.111541	0.078033	0.199524	0.082483	0.100816	0.198245	0.295688	0.117022	0.181668	0.058003	0.114337	0.092841	0.003548	0.033954	0.204362	0.51991	0.121523	0.116032	0.179438	0.262891	0.221461	0.381412	0.335587	0.20814	0.135756	0.154731	-0.03846	0.146263	0.322778	0.40538		0.117762	0.144426	0.329775	0.433327	0.324372	0.326441	0.087323	0.190119	0.206657	0.253095	0.141925	0.368264	0.273692	0.089115	0.304821
	8	0.334458	0.24096	0.122862	0.109331	0.236454	0.075365	0.122897	0.248437	0.250984	0.139595	0.203606	0.063725	0.143681	0.14065	-0.03262	0.051602	0.238071	0.429654	0.138246	0.267949	0.270012	0.291382	0.444891	0.568318	0.573984	0.265635	0.212608	0.148955	-0.0417	0.13611	0.440792	0.622518		0.131029	0.190899	0.49526	0.345591	0.389559	0.381897	0.14387	0.196111	0.238578	0.3032	0.177539	0.428981	0.269105	0.134947	0.240956
	8.5	0.460312	0.259577	0.141709	0.131448	0.13493	0.100042	0.143672	0.298886	0.299326	0.171306	0.249771	0.066865	0.156147	0.125755	-0.02062	0.055339	0.2724	0.544098	0.16827	0.331394	0.284729	0.307567	0.452462	0.570029	0.48778	0.306504	0.183722	0.206636	-0.06426	0.180985	0.434998	0.694896		0.203053	0.181141	0.644366	0.354863	0.430972	0.409177	0.137208	0.271685	0.282203	0.331595	0.236715	0.491153	0.288032	0.178575	0.392222
	9	0.551227	0.211127	0.174419	0.105579	0.188191	0.100179	0.196338	0.355008	0.376894	0.183288	0.279241	0.128978	0.176488	0.18962	-0.01582	0.046784	0.356308	0.621166	0.206999	0.302057	0.255378	0.378897	0.434333	0.584594	0.561859	0.270497	0.241348	0.205591	-0.03841	0.179167	0.490009	0.611661		0.242315	0.172472	0.617508	0.292356	0.459729	0.452308	0.190558	0.274732	0.346551	0.367401	0.229788	0.516777	0.337304	0.201553	0.429167
	9.5	0.570607	0.259957	0.181401	0.168362	0.250791	0.106661	0.185366	0.359576	0.436647	0.212885	0.314673	0.154223	0.174144	0.183748	-0.00021	0.05743	0.359762	0.648725	0.237129	0.370001	0.312066	0.394184	0.574435	0.677002	0.440355	0.366295	0.277898	0.223915	-0.04407	0.176344	0.543749	0.496784		0.300036	0.241068	0.589723	0.404149	0.504358	0.480798	0.205328	0.331064	0.338282	0.430525	0.281696	0.551526	0.37538	0.229087	0.542593
	10	0.628092	0.245253	0.218906	0.17385	0.159656	0.063742	0.204888	0.440398	0.422389	0.254468	0.331666	0.144567	0.210097	0.22137	-0.00039	0.079281	0.431624	0.762393	0.310126	0.310679	0.290701	0.461473	0.557835	0.616508	0.565606	0.309521	0.264169	0.236218	0.001658	0.195278	0.588495	0.400815		0.247656	0.23933	0.50474	0.370434	0.535014	0.536469	0.203913	0.301145	0.507354	0.408546	0.324391	0.64534	0.395124	0.248169	0.606514
	10.5	0.773691	0.299704	0.241407	0.176833	0.237465	0.073297	0.252255	0.46616	0.482742	0.267332	0.403909	0.195249	0.212418	0.207143	-0.01506	0.079184	0.478299	0.75374	0.335399	0.451183	0.414893	0.398082	0.72086	0.67857	0.540407	0.311258	0.251171	0.273415	-0.03239	0.219607	0.624297	0.637862		0.257143	0.241521	0.596842	0.344401	0.562851	0.544951	0.285776	0.335962	0.436009	0.475692	0.363932	0.649956	0.438331	0.30994	0.628393
	11	0.583653	0.313829	0.268591	0.203209	0.174615	0.089424	0.25542	0.560866	0.449995	0.298643	0.426302	0.178734	0.202769	0.157596	-0.0103	0.074201	0.458513	0.777877	0.333141	0.49276	0.416296	0.46497	0.643949	0.717714	0.71857	0.424846	0.282822	0.29264	0.006652	0.168318	0.738255	0.527025		0.324674	0.273017	0.409716	0.344166	0.551736	0.647399	0.273792	0.362915	0.454801	0.554829	0.367779	0.680614	0.494083	0.325051	0.55335
	11.5	0.684574	0.348105	0.295847	0.212497	0.301011	0.077386	0.257851	0.566583	0.478615	0.330892	0.454943	0.185661	0.249682	0.187987	-0.00944	0.0879	0.486005	0.87544	0.423287	0.515962	0.358999	0.557661	0.81644	0.77588	0.626083	0.493599	0.291278	0.25684	0.011008	0.246841	0.809927	0.578437		0.294889	0.251553	0.821671	0.360442	0.566801	0.718759	0.31434	0.380157	0.530035	0.543591	0.475329	0.705281	0.528726	0.363404	0.74277
	12	0.671038	0.303447	0.279514	0.218548	0.214374	0.128164	0.246619	0.565381	0.468062	0.361758	0.47471	0.211544	0.242366	0.24925	0.031567	0.097535	0.493035	0.878165	0.41875	0.46712	0.390504	0.637538	0.841828	0.848697	0.569838	0.461546	0.308635	0.272794	0.005524	0.247495	0.687227	0.651779		0.327069	0.301358	0.764861	0.234378	0.58651	0.626689	0.350841	0.388828	0.527542	0.528231	0.46166	0.710484	0.528839	0.374713	0.638036
	12.5	0.666803	0.349624	0.318286	0.132425	0.216564	0.08202	0.286014	0.595383	0.475073	0.397644	0.480817	0.227504	0.276163	0.226703	0.048366	0.082008	0.545785	0.920426	0.426691	0.549301	0.42758	0.613815	0.962593	0.818841	0.624098	0.512137	0.246703	0.299179	0.024426	0.26505	0.85155	0.741957		0.313086	0.324611	0.704955	0.308301	0.643831	0.694644	0.339225	0.380027	0.461674	0.586067	0.493562	0.838968	0.54034	0.434289	0.675293
	13	0.643037	0.372148	0.325369	0.2387	0.26189	0.096985	0.322742	0.595347	0.504002	0.40894	0.533408	0.225306	0.284627	0.227497	0.04995	0.10986	0.571843	0.858431	0.437818	0.620126	0.480735	0.620684	0.956995	0.755786	0.843424	0.482353	0.324255	0.300042	0.064952	0.300203	0.85388	0.622858		0.332233	0.302755	0.930856	0.300383	0.716567	0.6799	0.389876	0.397865	0.568321	0.607059	0.512656	0.832976	0.601599	0.410996	0.743455
	13.5	0.707453	0.373109	0.405826	0.239552	0.263912	0.079897	0.335286	0.673149	0.476758	0.448914	0.550161	0.21934	0.285093	0.261518	0.095331	0.140588	0.553058	0.96747	0.42699	0.608631	0.467588	0.679965	0.924925	0.8695	0.703249	0.421227	0.292765	0.337188	0.074954	0.271907	0.911567	0.597977		0.337574	0.279599	0.677998	0.298351	0.908894	0.721271	0.377833	0.444369	0.612092	0.622209	0.515266	0.871384	0.63349	0.46119	0.714077
	14	0.696535	0.41605	0.362608	0.245698	0.21699	0.127195	0.318153	0.701033	0.553195	0.438909	0.565918	0.244633	0.309695	0.276443	0.12761	0.125931	0.61934	0.923465	0.472214	0.665122	0.435264	0.64596	0.973257	0.918201	0.581657	0.489753	0.287708	0.275468	0.087077	0.315279	0.927778	0.768472		0.351418	0.314957	0.912092	0.368428	0.856969	0.727805	0.37709	0.424656	0.615591	0.646922	0.482891	0.891296	0.622698	0.49794	0.725845
	14.5	0.64951	0.28783	0.380557	0.221551	0.252828	0.073026	0.384814	0.715543	0.574079	0.479479	0.566984	0.322898	0.302757	0.215705	0.14848	0.136489	0.561264	0.976594	0.489043	0.592793	0.481478	0.706075	0.898851	0.990386	0.669272	0.46228	0.273889	0.289677	0.131439	0.31856	1.02455	0.707244		0.362696	0.331598	0.620553	0.258116	0.835053	0.734925	0.385929	0.440237	0.602199	0.669517	0.57357	0.904448	0.656819	0.506464	0.709122
	15	0.695201	0.407196	0.431221	0.292402	0.264433	0.071637	0.412414	0.728443	0.574352	0.484516	0.571115	0.263997	0.29854	0.261857	0.166403	0.147342	0.600884	0.999054	0.484978	0.751524	0.441228	0.751716	0.92159	1.01997	0.503831	0.607642	0.304698	0.333038	0.133171	0.353157	0.986451	0.583906		0.464782	0.369349	0.896615	0.33349	0.809993	0.732834	0.400754	0.45038	0.581713	0.684909	0.581934	0.93805	0.657633	0.537101	0.68096
	15.5	0.700099	0.365333	0.42409	0.293902	0.25567	0.048785	0.42521	0.714553	0.535617	0.51996	0.594938	0.292542	0.291334	0.286718	0.206006	0.130561	0.630538	0.98934	0.495208	0.792471	0.509041	0.741247	0.94492	0.943765	0.487801	0.472658	0.296441	0.299025	0.207485	0.318344	0.965431	0.591532		0.397693	0.360647	0.708903	0.306281	0.922321	0.773256	0.409229	0.44772	0.604518	0.695967	0.564452	0.964561	0.640554	0.527665	0.67357
	16	0.682046	0.399259	0.43663	0.289636	0.343018	0.054416	0.409566	0.713108	0.522734	0.52509	0.568602	0.309479	0.327724	0.339677	0.225237	0.13396	0.616723	0.904686	0.542835	0.714586	0.546987	0.749281	0.926559	0.949525	0.46077	0.428172	0.313322	0.40047	0.122839	0.333567	0.970647	0.561973		0.439462	0.33437	0.716898	0.286216	0.942617	0.818045	0.443028	0.440212	0.673073	0.751806	0.589171	0.973841	0.666613	0.562953	0.728328
	16.5	0.634872	0.419563	0.488774	0.311277	0.22485	0.087262	0.407301	0.759945	0.579521	0.534101	0.553305	0.277898	0.330952	0.315572	0.244009	0.12707	0.614292	0.963544	0.47874	0.76346	0.492153	0.768546	0.938945	0.92492	0.737993	0.534333	0.278518	0.379887	0.150316	0.338957	0.876512	0.566741		0.466066	0.384418	0.843021	0.348502	0.804834	0.857381	0.39056	0.489444	0.534554	0.755084	0.556199	0.946315	0.666866	0.591713	0.636224
	17	0.696726	0.414933	0.483141	0.364366	0.305362	0.100061	0.450343	0.769872	0.480072	0.540284	0.555028	0.287634	0.325413	0.273322	0.242498	0.117247	0.643576	0.90736	0.484804	0.749486	0.516567	0.719816	0.889076	0.921535	0.522305	0.495176	0.301985	0.319188	0.222954	0.330074	0.984498	0.548352		0.420863	0.421932	0.572811	0.416961	0.76335	0.803347	0.444261	0.475215	0.623026	0.732058	0.565068	0.976011	0.65523	0.571338	0.67228
	17.5	0.675754	0.417387	0.44278	0.312507	0.325055	0.065473	0.447963	0.762078	0.568806	0.538757	0.545614	0.359155	0.328169	0.293426	0.271714	0.120237	0.676868	0.959288	0.48718	0.777229	0.567199	0.757021	0.79601	0.948292	0.595877	0.540169	0.303151	0.323255	0.21142	0.312944	0.892214	0.609688		0.447968	0.417271	0.596671	0.230258	0.70222	0.852777	0.420901	0.484394	0.683743	0.789038	0.564463	0.993821	0.652023	0.604038	0.674846
	18	0.66046	0.424332	0.448168	0.342076	0.334953	0.054459	0.417901	0.719383	0.518253	0.52925	0.526394	0.316422	0.326628	0.327748	0.283486	0.132273	0.66212	0.940567	0.470745	0.765203	0.498401	0.730152	0.756139	0.875353	0.469591	0.660341	0.291064	0.356987	0.186782	0.346817	0.806297	0.689135		0.455867	0.414874	0.766005	0.296145	0.629142	0.7726	0.44468	0.480253	0.640472	0.743369	0.536118	0.985717	0.63175	0.609651	0.675551
	18.5	0.717739	0.387125	0.447314	0.316195	0.240081	0.137938	0.413081	0.741665	0.44056	0.536044	0.499119	0.362499	0.332801	0.318479	0.342982	0.126037	0.65355	0.922218	0.484793	0.763199	0.464665	0.716766	0.829288	0.794618	0.31204	0.441766	0.297801	0.327796	0.233392	0.293883	0.877068	0.62039		0.459369	0.43457	0.668251	0.303806	0.695194	0.861285	0.423071	0.489113	0.508055	0.730068	0.526816	0.992645	0.622068	0.59753	0.653821
	19	0.52815	0.395884	0.441346	0.37419	0.24989	0.137741	0.440377	0.742749	0.439161	0.532865	0.491697	0.306622	0.324738	0.297874	0.318424	0.114117	0.632833	0.85052	0.475278	0.803426	0.55645	0.690556	0.878557	0.859595	0.501692	0.375738	0.319421	0.359602	0.220704	0.290214	0.811513	0.52476		0.472259	0.395789	0.586191	0.220556	0.610598	0.825049	0.400288	0.500369	0.585031	0.742372	0.572029	0.990589	0.622103	0.578356	0.612622
	19.5	0.614597	0.425461	0.482276	0.338973	0.270293	0.082365	0.438715	0.750441	0.435331	0.529646	0.471355	0.348434	0.325176	0.305101	0.333029	0.121703	0.609684	0.864775	0.487615	0.780199	0.482488	0.706824	0.664262	0.850748	0.386648	0.363852	0.251616	0.420878	0.25333	0.277845	0.734589	0.602109		0.437636	0.428204	0.580076	0.295792	0.601611	0.897575	0.443135	0.434991	0.545786	0.744819	0.512096	0.959531	0.626024	0.579499	0.5093
	20	0.632775	0.419918	0.431626	0.33489	0.328645	0.068902	0.427657	0.723201	0.43766	0.511075	0.421702	0.271235	0.331341	0.203597	0.361064	0.113523	0.591319	0.866938	0.49409	0.716573	0.445671	0.67367	0.669995	0.92514	0.303641	0.432846	0.304907	0.380022	0.246216	0.301694	0.748162	0.460706		0.474194	0.466043	0.683385	0.246838	0.473367	0.799864	0.415852	0.456903	0.539261	0.740468	0.536076	0.959139	0.583135	0.613445	0.640934
	20.5	0.761697	0.388108	0.487834	0.33783	0.21622	0.103502	0.465841	0.720234	0.514843	0.515671	0.372649	0.295833	0.318923	0.282779	0.393299	0.11599	0.62925	0.805348	0.479748	0.726407	0.409982	0.694686	0.697463	0.921153	0.310189	0.437226	0.242238	0.378511	0.249687	0.292327	0.736902	0.456464		0.471969	0.470843	0.62309	0.219374	0.530512	0.812241	0.422719	0.445522	0.513734	0.721709	0.543488	0.946762	0.61631	0.598569	0.601445
	21	0.678979	0.394447	0.436981	0.369785	0.241655	0.079422	0.441711	0.708822	0.403229	0.507969	0.392441	0.306467	0.302283	0.304412	0.39661	0.119175	0.639079	0.817759	0.475255	0.688005	0.476517	0.642595	0.662068	0.903386	0.352718	0.408458	0.283235	0.369669	0.252145	0.348753	0.592151	0.551628		0.43952	0.424633	0.826936	0.260702	0.47391	0.836972	0.454547	0.433603	0.489401	0.763989	0.496951	0.948999	0.605044	0.569822	0.610993
	21.5	0.687268	0.393196	0.447431	0.366309	0.229377	0.120638	0.455683	0.728539	0.398274	0.500004	0.383289	0.261344	0.318577	0.260483	0.414332	0.104449	0.635832	0.78664	0.491539	0.757431	0.560308	0.592819	0.685465	0.900315	0.34877	0.60099	0.271063	0.344474	0.2221	0.285291	0.596601	0.42287		0.477787	0.447802	0.405253	0.368249	0.449629	0.784347	0.42978	0.454559	0.493616	0.72513	0.49776	0.969764	0.621482	0.568181	0.543829
	22	0.661148	0.35679	0.424546	0.383914	0.318249	0.112649	0.427403	0.692393	0.352667	0.488128	0.353274	0.244578	0.27704	0.267775	0.448346	0.101401	0.607555	0.67365	0.430569	0.714086	0.536062	0.632246	0.605451	0.818919	0.432881	0.45105	0.293172	0.38982	0.190991	0.291528	0.591403	0.301673		0.439605	0.446918	0.550631	0.262541	0.415433	0.799194	0.408574	0.415046	0.585642	0.74748	0.485722	0.965851	0.620306	0.578371	0.544304
	22.5	0.610776	0.39851	0.461463	0.344338	0.331721	0.053847	0.40282	0.694785	0.352408	0.491775	0.357661	0.289266	0.287696	0.294767	0.454747	0.096382	0.578691	0.788959	0.467378	0.65506	0.57262	0.652745	0.657881	0.881888	0.294049	0.477279	0.257571	0.361746	0.201403	0.29557	0.646366	0.242124		0.515206	0.457895	0.640979	0.295544	0.300232	0.85096	0.44824	0.400977	0.550966	0.752783	0.516362	0.911901	0.617094	0.573771	0.566013
	23	0.630471	0.422077	0.421156	0.342379	0.270447	0.093477	0.459353	0.685259	0.436004	0.475623	0.347412	0.297426	0.269535	0.232568	0.432458	0.092461	0.587391	0.747697	0.483464	0.646813	0.537347	0.626788	0.555311	0.867875	0.515097	0.472965	0.295698	0.347319	0.168754	0.29309	0.473	0.361487		0.495368	0.472044	0.486704	0.22606	0.417141	0.797285	0.440618	0.399058	0.6296	0.726529	0.481616	0.946868	0.575071	0.580331	0.470495
	23.5	0.673583	0.37111	0.404918	0.354432	0.127516	0.095082	0.441048	0.672508	0.366519	0.464772	0.345226	0.299887	0.250555	0.285928	0.44498	0.090345	0.576372	0.820363	0.471113	0.692906	0.494307	0.612305	0.486793	0.881768	0.444831	0.46785	0.27527	0.363288	0.210667	0.290625	0.465486	0.252904		0.513598	0.466505	0.316835	0.241431	0.328594	0.798147	0.475808	0.405559	0.534714	0.678043	0.50155	0.946038	0.530926	0.572734	0.538298
	24	0.695018	0.376904	0.411394	0.336797	0.248044	0.120135	0.461452	0.695204	0.452236	0.473347	0.320771	0.288528	0.222234	0.241018	0.474149	0.093901	0.565178	0.746792	0.420909	0.760745	0.551154	0.615425	0.623569	0.828774	0.425783	0.441473	0.31589	0.340993	0.234806	0.215291	0.478431	0.163749		0.539558	0.449844	0.663768	0.208408	0.296877	0.821071	0.44044	0.459569	0.54269	0.687009	0.453817	0.89473	0.602659	0.601908	0.500647
	24.5	0.736746	0.390038	0.419509	0.358844	0.16085	0.103287	0.402816	0.678675	0.36595	0.459527	0.29673	0.302716	0.246292	0.268143	0.428364	0.093928	0.578771	0.690828	0.433665	0.705521	0.607658	0.547222	0.470184	0.805664	0.355695	0.495042	0.241575	0.24979	0.168393	0.261019	0.444282	0.20696		0.486092	0.453034	0.765421	0.311737	0.393124	0.825142	0.446178	0.392684	0.517865	0.649406	0.418676	0.918229	0.592646	0.558589	0.489443
	25	0.627603	0.326607	0.435625	0.332021	0.252644	0.084688	0.437079	0.689759	0.401365	0.429396	0.304666	0.307967	0.232606	0.273648	0.419637	0.083929	0.55445	0.618876	0.454641	0.806976	0.492729	0.538217	0.389319	0.811121	0.334175	0.504765	0.302991	0.289282	0.207935	0.243321	0.558401	0.123459		0.508611	0.465206	0.501572	0.242199	0.243323	0.808051	0.512073	0.425713	0.539178	0.683145	0.401812	0.879241	0.575959	0.560636	0.482732
	25.5	0.550713	0.373533	0.394481	0.330339	0.254953	0.132743	0.428389	0.679648	0.369965	0.430806	0.316034	0.263694	0.234463	0.239752	0.435011	0.066963	0.569768	0.751472	0.453128	0.682139	0.5784	0.610504	0.463144	0.729917	0.365527	0.465753	0.292482	0.268383	0.209879	0.260772	0.464218	0.200654		0.49517	0.431802	0.352759	0.265639	0.335356	0.813464	0.423169	0.474462	0.53697	0.659938	0.441224	0.859382	0.573443	0.558626	0.54009
	26	0.571328	0.389285	0.381147	0.389876	0.243334	0.156215	0.436849	0.62189	0.41898	0.40465	0.289634	0.247969	0.237701	0.219081	0.430214	0.084908	0.592682	0.668466	0.377086	0.684831	0.505416	0.577197	0.51661	0.776072	0.411958	0.390175	0.246506	0.326103	0.229598	0.249341	0.439859	0.014737		0.52801	0.41268	0.572348	0.276004	0.268112	0.763674	0.471608	0.456503	0.438099	0.696053	0.409538	0.900666	0.55227	0.56514	0.432221
	26.5	0.521179	0.388653	0.410659	0.370351	0.222894	0.113708	0.396864	0.67807	0.201318	0.428204	0.277814	0.276426	0.23757	0.188263	0.41321	0.081237	0.567417	0.613487	0.464379	0.666636	0.403525	0.587417	0.543758	0.666551	0.355915	0.533786	0.252902	0.290801	0.23081	0.217179	0.444286	0.033857		0.50251	0.419725	0.950381	0.259893	0.295913	0.838593	0.450979	0.427266	0.501252	0.622886	0.407395	0.840924	0.579494	0.592646	0.504454
	27	0.640203	0.377852	0.405513	0.324867	0.211839	0.077711	0.412985	0.649373	0.299364	0.404319	0.255401	0.26499	0.209627	0.245521	0.355639	0.072705	0.551774	0.65072	0.379277	0.705251	0.467304	0.537488	0.478527	0.71511	0.377675	0.40106	0.239305	0.308808	0.177634	0.202908	0.397959	0.152816		0.491266	0.439596	0.659598	0.172737	0.187693	0.809645	0.484639	0.420675	0.412537	0.62443	0.398827	0.869323	0.588791	0.569088	0.501727
	27.5	0.631018	0.428945	0.394073	0.343265	0.268769	0.114556	0.4037	0.668893	0.241296	0.403576	0.24961	0.268166	0.225647	0.290886	0.375435	0.059874	0.521361	0.634279	0.401574	0.6726	0.490098	0.547397	0.468385	0.749549	0.417956	0.383645	0.307591	0.310134	0.189927	0.197352	0.397748	0.233303		0.527407	0.404674	0.569716	0.34911	0.246862	0.737391	0.469644	0.464055	0.534429	0.564657	0.385228	0.824163	0.579282	0.565982	0.449642
	28	0.565327	0.352212	0.385302	0.33636	0.218982	0.078896	0.405699	0.631762	0.243863	0.406328	0.25595	0.221507	0.19816	0.288948	0.386253	0.059287	0.517319	0.68228	0.403351	0.657228	0.5312	0.575647	0.425053	0.653907	0.425959	0.456832	0.272207	0.339775	0.228335	0.216339	0.335697	0.094043		0.54369	0.418675	0.51561	0.19088	0.114326	0.717058	0.478428	0.469275	0.489228	0.630018	0.396442	0.80986	0.607304	0.580592	0.485337
	28.5	0.646411	0.396736	0.37805	0.401196	0.240564	0.06047	0.39149	0.610706	0.207463	0.390944	0.240004	0.271546	0.212071	0.241741	0.375451	0.05016	0.527544	0.620766	0.401521	0.705455	0.531025	0.547401	0.434769	0.704148	0.458457	0.351458	0.280021	0.328924	0.165021	0.214893	0.275805	-0.00949		0.479555	0.433773	0.748678	0.221988	0.154451	0.742337	0.465085	0.466783	0.445235	0.592684	0.394139	0.821572	0.65124	0.555663	0.457567
	29	0.746643	0.364233	0.382526	0.362876	0.22707	0.029817	0.36099	0.61543	0.328559	0.388181	0.207533	0.244127	0.195613	0.27417	0.36937	0.059394	0.53636	0.591867	0.372036	0.611634	0.474295	0.505212	0.455749	0.796265	0.25055	0.449179	0.269028	0.322234	0.16301	0.221435	0.361574	0.163036		0.468811	0.445827	0.58161	0.225812	0.152061	0.753109	0.520956	0.46904	0.413696	0.603055	0.390193	0.804577	0.715821	0.556958	0.491812
	29.5	0.684814	0.349261	0.389729	0.357078	0.296396	0.080642	0.413355	0.629748	0.313703	0.374815	0.238821	0.257557	0.206556	0.22251	0.396516	0.039009	0.505402	0.582078	0.386147	0.695074	0.521252	0.487265	0.525591	0.783536	0.302649	0.384192	0.310872	0.269934	0.187402	0.217751	0.313821	0.134799		0.444108	0.443886	0.541298	0.290918	0.113231	0.686987	0.489373	0.475612	0.457329	0.584582	0.397744	0.768715	0.728156	0.548431	0.364188
	30	0.618882	0.35065	0.380341	0.342175	0.281751	0.067321	0.408568	0.60617	0.209527	0.362466	0.210807	0.278904	0.164039	0.24918	0.352647	0.038785	0.493393	0.581336	0.378403	0.678982	0.595363	0.506795	0.506129	0.774475	0.462557	0.505324	0.281404	0.330067	0.22255	0.185063	0.358321	0.095287		0.501482	0.422969	0.717189	0.183322	0.094196	0.736082	0.45525	0.472224	0.373306	0.596857	0.351615	0.804822	0.696001	0.56035	0.379458
	30.5	0.599809	0.349707	0.383244	0.358491	0.304367	0.075078	0.414284	0.609273	0.215865	0.37134	0.230647	0.260358	0.15436	0.282679	0.359358	0.030583	0.50099	0.599865	0.37392	0.662897	0.456772	0.505778	0.451833	0.59616	0.332964	0.470066	0.336561	0.337576	0.196326	0.255976	0.268967	0.100458		0.492809	0.440565	0.345981	0.231585	0.095519	0.711377	0.446111	0.472189	0.426303	0.56509	0.34799	0.789944	0.741757	0.555773	0.432065
	31	0.484731	0.376173	0.421802	0.378519	0.246095	0.086728	0.38012	0.599075	0.256679	0.364693	0.225562	0.291528	0.137084	0.249447	0.31679	0.048775	0.502525	0.542903	0.332026	0.738181	0.584497	0.47269	0.372119	0.695052	0.356156	0.342375	0.245973	0.312523	0.18626	0.214273	0.30688	0.037056		0.496004	0.427073	0.580974	0.277566	0.015951	0.68837	0.487733	0.45092	0.472171	0.593267	0.310307	0.766316	0.762092	0.535076	0.385355
	31.5	0.5907	0.342324	0.386198	0.361254	0.261671	0.081996	0.374882	0.585976	0.193391	0.347724	0.212428	0.287853	0.142795	0.268581	0.325025	0.041279	0.486521	0.545241	0.377953	0.626956	0.544456	0.465079	0.434189	0.570702	0.213665	0.307865	0.245995	0.363629	0.14915	0.215602	0.302874	0.068492		0.484947	0.436778	0.517754	0.334154	0.113818	0.668869	0.447336	0.411654	0.394258	0.556	0.385342	0.730789	0.785356	0.531944	0.477879
	32	0.633811	0.323016	0.368252	0.328986	0.299399	0.055043	0.380988	0.584771	0.182468	0.332527	0.204723	0.260246	0.09935	0.254848	0.312644	0.038228	0.468689	0.50421	0.318066	0.679439	0.585424	0.403831	0.438423	0.629975	0.280248	0.446815	0.26392	0.333584	0.223831	0.233655	0.206688	-0.06883		0.45024	0.468871	0.785943	0.228238	-0.01081	0.718974	0.462967	0.474384	0.380603	0.580898	0.320517	0.747421	0.71313	0.554068	0.331329
	32.5	0.579484	0.411108	0.384696	0.347827	0.332454	0.080948	0.392701	0.578772	0.227223	0.337011	0.214202	0.269224	0.095253	0.230124	0.335759	0.04528	0.461224	0.686067	0.370749	0.716435	0.53627	0.490507	0.493523	0.648515	0.289905	0.384446	0.219881	0.375279	0.188106	0.207542	0.246192	-0.12547		0.447573	0.432656	0.450296	0.263018	0.078912	0.661885	0.476318	0.443098	0.484583	0.554131	0.355447	0.778916	0.775638	0.522509	0.330514
	33	0.577769	0.356847	0.419882	0.324383	0.247532	0.08076	0.369724	0.557334	0.184021	0.317135	0.196191	0.221603	0.126141	0.227677	0.313608	0.041339	0.479385	0.615037	0.295334	0.644652	0.602071	0.46913	0.354745	0.649331	0.073907	0.343724	0.204572	0.33682	0.172383	0.189592	0.230625	-0.0835		0.468887	0.443414	0.822109	0.29674	0.057872	0.678375	0.451113	0.435187	0.378187	0.57506	0.340725	0.737064	0.765733	0.532092	0.27051
	33.5	0.501227	0.342952	0.418237	0.360811	0.243846	0.097777	0.402102	0.574612	0.205637	0.314459	0.191946	0.250383	0.106995	0.248261	0.337161	0.049193	0.464626	0.487995	0.325556	0.684954	0.585006	0.458045	0.369364	0.626833	0.324696	0.470094	0.249578	0.30755	0.158327	0.222228	0.216725	0.011769		0.40658	0.408356	0.677463	0.240436	0.045119	0.77012	0.423205	0.462467	0.442395	0.569813	0.329879	0.725125	0.772062	0.516351	0.330182
	34	0.39109	0.334405	0.347727	0.301233	0.399648	0.075361	0.394473	0.551747	0.15833	0.307376	0.166939	0.225226	0.100059	0.232075	0.297015	0.029398	0.484805	0.586178	0.332864	0.550037	0.540237	0.477085	0.387018	0.61238	0.489875	0.416939	0.214975	0.327789	0.197921	0.211414	0.137216	-0.13912		0.454161	0.418391	0.660378	0.242855	0.078334	0.655487	0.448118	0.431209	0.399555	0.561293	0.327862	0.776965	0.773376	0.505536	0.379709
	34.5	0.528714	0.313491	0.390594	0.361277	0.348696	0.038387	0.383154	0.562308	0.206569	0.308957	0.172525	0.223095	0.119477	0.214218	0.295244	0.013814	0.479446	0.541453	0.344179	0.658814	0.476633	0.473346	0.362287	0.581395	0.318059	0.345527	0.198956	0.325712	0.1901	0.196348	0.200827	-0.05337		0.398139	0.443937	0.740343	0.267996	0.102825	0.65449	0.503368	0.421183	0.404275	0.559265	0.305854	0.753564	0.767186	0.491929	0.361345
	35	0.480761	0.349542	0.38415	0.258255	0.289253	0.073819	0.389673	0.539089	0.139281	0.306315	0.168293	0.198967	0.095472	0.194144	0.296655	0.027544	0.479832	0.483176	0.326489	0.710855	0.579786	0.45675	0.234444	0.554526	0.427833	0.430895	0.260865	0.369579	0.211743	0.208038	0.206082	0.14699		0.434512	0.444534	0.499158	0.214126	-0.06612	0.618813	0.462078	0.393887	0.385386	0.512162	0.313962	0.789356	0.764377	0.495683	0.38904
	35.5	0.461124	0.359123	0.333653	0.347144	0.395011	0.052536	0.394487	0.545629	0.056728	0.293366	0.145661	0.242351	0.092088	0.176409	0.281349	0.031422	0.468005	0.634128	0.307279	0.742795	0.482096	0.45058	0.326766	0.584857	0.252423	0.407858	0.196414	0.336397	0.206896	0.226541	0.114973	-0.09675		0.430674	0.441955	0.580853	0.220246	0.019375	0.670566	0.469984	0.411034	0.40313	0.54351	0.295074	0.7336	0.726341	0.51289	0.345947
	36	0.559118	0.340511	0.410821	0.293978	0.304	0.0925	0.364235	0.514239	0.039971	0.291243	0.138022	0.234199	0.083306	0.183798	0.314799	0.028475	0.481835	0.528144	0.308672	0.654282	0.508607	0.502665	0.298583	0.609406	0.157731	0.403984	0.218396	0.32786	0.21129	0.261978	0.127439	0.046827		0.411792	0.411252	0.70961	0.277829	-0.01032	0.646206	0.446332	0.39394	0.402436	0.526378	0.324598	0.720084	0.771533	0.521952	0.278294
	36.5	0.457236	0.30877	0.381854	0.370164	0.316865	0.092335	0.373978	0.514567	0.020455	0.28311	0.144365	0.251724	0.077131	0.231403	0.292823	0.020596	0.443399	0.542324	0.331994	0.700613	0.578801	0.435763	0.268032	0.495394	0.292109	0.298423	0.227826	0.291549	0.184621	0.200056	0.149194	-0.11423		0.433072	0.420106	0.547487	0.219077	-0.00992	0.696083	0.442783	0.380839	0.353618	0.482033	0.295923	0.760788	0.786817	0.511987	0.239449
	37	0.589796	0.327425	0.347741	0.307441	0.270454	0.111115	0.343771	0.521541	0.075667	0.283568	0.140142	0.236083	0.070792	0.176568	0.275369	0.007882	0.464741	0.596009	0.292036	0.699132	0.584305	0.401754	0.211183	0.566226	0.241224	0.37897	0.236913	0.35942	0.292665	0.196585	0.167153	-0.02295		0.434915	0.38999	0.570714	0.240643	-0.00468	0.664225	0.462425	0.375799	0.415772	0.544684	0.346205	0.77096	0.741857	0.511946	0.376146
	37.5	0.555844	0.352324	0.357084	0.342372	0.269319	0.063613	0.358567	0.484442	0.119048	0.283751	0.140794	0.256552	0.0511	0.211692	0.27173	-0.0095	0.484866	0.554723	0.300552	0.614578	0.60405	0.453876	0.277429	0.533262	0.258334	0.386996	0.229032	0.337354	0.183843	0.195384	0.088052	-0.06941		0.444476	0.387526	0.626404	0.205593	0.066825	0.639428	0.41678	0.375082	0.397972	0.504133	0.293876	0.670564	0.76976	0.493482	0.271087
	38	0.514597	0.346517	0.368701	0.326013	0.298345	0.108608	0.375711	0.486312	0.093416	0.272837	0.126164	0.253862	0.02485	0.164375	0.258554	0.015096	0.425513	0.474251	0.298638	0.649644	0.553242	0.483079	0.262105	0.573675	0.344737	0.372279	0.178893	0.344723	0.255506	0.185555	0.129791	-0.12048		0.386271	0.426445	0.558359	0.218932	-0.03234	0.651523	0.446423	0.366027	0.4897	0.471863	0.297023	0.681636	0.761526	0.496146	0.291961
	38.5	0.535966	0.341385	0.373839	0.333441	0.30145	0.084264	0.340544	0.493707	0.10879	0.269211	0.119274	0.187911	0.020807	0.20863	0.24785	-0.00048	0.443031	0.525616	0.2608	0.670997	0.524936	0.442764	0.304548	0.462708	0.281858	0.294041	0.223705	0.338347	0.225897	0.177233	0.165969	-0.2903		0.424978	0.446364	0.305208	0.236923	0.079578	0.625473	0.402504	0.316165	0.449026	0.469076	0.28799	0.714667	0.760865	0.504804	0.351118
	39	0.551019	0.346033	0.360734	0.319801	0.325026	0.066988	0.394411	0.506887	0.110084	0.275113	0.149026	0.239522	0.061789	0.201646	0.234278	-0.01147	0.424486	0.535956	0.297428	0.623921	0.552933	0.414744	0.289099	0.5445	0.123492	0.401673	0.220446	0.363843	0.199739	0.158265	0.176729	-0.14767		0.386997	0.376026	0.410811	0.1053	-0.0025	0.575526	0.4593	0.338728	0.395313	0.478039	0.297305	0.68235	0.799535	0.513398	0.262197
	39.5	0.552512	0.326642	0.400642	0.322144	0.333334	0.10867	0.405165	0.488793	-0.02777	0.278985	0.104289	0.261743	0.057291	0.198029	0.236255	-0.00772	0.441339	0.508686	0.287106	0.696563	0.512482	0.39688	0.263352	0.527742	0.181939	0.315572	0.220596	0.347264	0.221134	0.199337	0.139322	0.019133		0.411652	0.380313	0.581634	0.159745	-0.02136	0.556284	0.37477	0.34972	0.391037	0.448619	0.299451	0.641608	0.800148	0.504064	0.278769
	40	0.545018	0.380491	0.381779	0.317652	0.25493	0.093257	0.383516	0.450749	-0.01053	0.259511	0.121873	0.282818	0.038449	0.206362	0.227936	-0.0035	0.447322	0.448131	0.301045	0.658421	0.493381	0.405295	0.174309	0.39397	0.304037	0.321808	0.204704	0.343581	0.235683	0.196759	0.097802	0.18245		0.440712	0.412481	0.52492	0.211741	-0.03384	0.567999	0.361514	0.351906	0.410392	0.489764	0.314758	0.677468	0.767202	0.467224	0.330141
	40.5	0.595897	0.34901	0.39848	0.302869	0.272513	0.098119	0.359934	0.475442	-0.04433	0.266971	0.102449	0.292199	0.054562	0.195026	0.260216	-0.01216	0.403711	0.51821	0.278664	0.607265	0.476359	0.430895	0.213716	0.459174	0.191971	0.269536	0.205661	0.306347	0.254574	0.139625	0.170012	-0.09357		0.407728	0.467677	0.499965	0.239834	-0.07236	0.584045	0.394274	0.351807	0.378263	0.503053	0.298933	0.671228	0.753768	0.481622	0.350147
	41	0.557775	0.322453	0.410626	0.284264	0.274666	0.070436	0.396101	0.446191	0.034114	0.259924	0.113129	0.24779	0.052254	0.229824	0.253093	-0.0048	0.425439	0.570068	0.239717	0.636979	0.531242	0.372038	0.192059	0.435888	0.206742	0.360699	0.15755	0.365808	0.235954	0.135131	0.179641	0.160862		0.398582	0.443265	0.40718	0.230977	0.005281	0.577137	0.415057	0.325146	0.350646	0.472892	0.304311	0.677056	0.762652	0.500862	0.293753
	41.5	0.499552	0.266855	0.390686	0.317145	0.313231	0.093426	0.382235	0.439913	0.030476	0.24944	0.105753	0.228374	0.028766	0.194199	0.204636	-0.00571	0.420069	0.42905	0.256225	0.674465	0.566297	0.41731	0.329125	0.478026	0.293431	0.348666	0.186047	0.396562	0.210624	0.158079	0.10796	-0.05489		0.383969	0.37955	0.295556	0.19303	-0.00283	0.610278	0.401947	0.321023	0.301551	0.466049	0.29283	0.670592	0.754634	0.487779	0.348817
	42	0.576484	0.346635	0.379214	0.302129	0.209062	0.085739	0.379443	0.459993	0.036991	0.234165	0.101986	0.24261	0.044977	0.189616	0.235268	-0.02107	0.451472	0.470254	0.25216	0.636545	0.599164	0.440294	0.288132	0.369555	0.249689	0.456445	0.173006	0.400861	0.243039	0.168854	0.138224	-0.02024		0.42894	0.417284	0.606957	0.10745	0.079884	0.52848	0.401426	0.336964	0.328424	0.518776	0.267987	0.681898	0.751346	0.487822	0.33139
	42.5	0.600241	0.324863	0.40023	0.34816	0.245927	0.091205	0.380521	0.457336	-0.01628	0.249978	0.073272	0.267903	0.053799	0.169175	0.201099	-0.00396	0.429624	0.448286	0.236757	0.665401	0.535168	0.4127	0.213561	0.412723	0.300861	0.298116	0.149482	0.440337	0.246637	0.130208	0.167511	0.044512		0.450897	0.478019	0.335818	0.139036	0.015548	0.534003	0.366879	0.336985	0.287549	0.46508	0.277687	0.695611	0.697545	0.482282	0.222015
	43	0.503266	0.288959	0.37465	0.334531	0.260703	0.097793	0.369356	0.465004	-0.02048	0.227098	0.088691	0.247442	0.040186	0.179003	0.228124	-0.031	0.420856	0.449157	0.255618	0.656655	0.492996	0.364603	0.200007	0.319272	0.158481	0.330583	0.177443	0.402994	0.25863	0.141133	0.095333	-0.07395		0.444371	0.406513	0.192953	0.100633	0.000884	0.567296	0.39553	0.386553	0.361456	0.464146	0.276918	0.669873	0.713417	0.456634	0.275328
	43.5	0.540998	0.351256	0.370717	0.343429	0.257274	0.077845	0.404071	0.457377	-0.07208	0.230502	0.09247	0.282818	0.021799	0.135926	0.211961	-0.01364	0.441519	0.451482	0.238984	0.662512	0.543696	0.374869	0.350491	0.364929	0.091015	0.243052	0.190911	0.403971	0.240853	0.145318	0.13356	-0.2979		0.407449	0.443971	0.662766	0.191364	0.031095	0.559307	0.383096	0.380966	0.383331	0.42418	0.28609	0.652762	0.699032	0.463215	0.277106
	44	0.672944	0.31311	0.344368	0.287147	0.30885	0.139347	0.35314	0.420454	0.015419	0.247517	0.100986	0.264053	0.060937	0.159166	0.178238	-0.02495	0.450568	0.44265	0.250301	0.650396	0.538391	0.360563	0.164862	0.365774	0.099813	0.244467	0.157568	0.375311	0.276067	0.154204	0.166293	0.035457		0.468042	0.446303	0.426383	0.11041	-0.01755	0.552741	0.39828	0.330156	0.347946	0.465077	0.292671	0.65637	0.668187	0.469654	0.17557
	44.5	0.695963	0.347327	0.331942	0.29913	0.296058	0.073293	0.342367	0.451916	-0.00075	0.232282	0.097103	0.26357	0.02752	0.158197	0.212227	-0.01765	0.425327	0.413681	0.199874	0.712704	0.453439	0.347378	0.195404	0.44846	0.254981	0.429814	0.182345	0.374262	0.284096	0.138198	0.11828	-0.12134		0.447968	0.375922	0.43082	0.156585	0.023843	0.551126	0.379417	0.337562	0.382776	0.471826	0.289778	0.646021	0.705247	0.4867	0.257684
	45	0.508007	0.380985	0.384137	0.36259	0.294462	0.099394	0.37462	0.444669	-0.00197	0.220073	0.094287	0.251767	0.035124	0.158064	0.218342	-0.04002	0.440139	0.390293	0.240677	0.596875	0.560233	0.36564	0.205836	0.35599	0.182093	0.23182	0.166527	0.390391	0.285832	0.132507	0.033892	-0.10331		0.450512	0.412684	0.45317	0.153314	0.000736	0.578944	0.373909	0.266623	0.426262	0.430104	0.285254	0.649104	0.708187	0.470938	0.279651
	45.5	0.599553	0.335937	0.388457	0.305408	0.299736	0.178157	0.373599	0.44657	-0.06588	0.218373	0.09442	0.29328	0.056068	0.169266	0.18998	-0.03995	0.425823	0.412012	0.246193	0.640071	0.548064	0.344305	0.146764	0.34236	0.179095	0.32249	0.142773	0.361449	0.22071	0.0906	0.11625	-0.08374		0.433521	0.369512	0.421243	0.137313	-0.09264	0.534225	0.320361	0.294424	0.367509	0.405237	0.315495	0.683071	0.675089	0.475816	0.246982
	46	0.526907	0.35972	0.392416	0.304505	0.296118	0.180197	0.40182	0.421381	-0.03105	0.212077	0.089265	0.306431	0.033599	0.159647	0.195153	-0.04891	0.450541	0.396922	0.177916	0.605883	0.510812	0.369928	0.160241	0.263405	0.133986	0.342537	0.166528	0.339684	0.287547	0.09649	-0.00437	0.008772		0.439138	0.404947	0.499307	0.218462	-0.10614	0.518864	0.339517	0.286591	0.323662	0.383457	0.279042	0.653196	0.689683	0.463122	0.233111
	46.5	0.519554	0.336495	0.389071	0.374113	0.28959	0.151428	0.410452	0.406513	-0.03979	0.203506	0.066483	0.272887	0.038824	0.156147	0.181779	-0.0368	0.460868	0.435957	0.218416	0.597553	0.539185	0.366798	0.175769	0.352648	0.337748	0.235719	0.17551	0.351448	0.272141	0.082344	0.05605	-0.08217		0.445464	0.37344	0.814943	0.154441	-0.09552	0.549844	0.353655	0.331492	0.295358	0.397617	0.342206	0.650761	0.690998	0.447446	0.243867
	47	0.624237	0.415444	0.367199	0.334861	0.303956	0.143376	0.410395	0.423304	-0.01603	0.213257	0.083684	0.263482	0.023635	0.183982	0.221664	-0.04537	0.443233	0.409663	0.2244	0.7201	0.551655	0.36039	0.109628	0.364831	0.240342	0.361968	0.172139	0.31047	0.269244	0.065701	0.07201	-0.01451		0.420318	0.434462	0.71295	0.215855	-0.03965	0.539174	0.320306	0.267401	0.355104	0.405576	0.298594	0.67579	0.715955	0.481054	0.283947
	47.5	0.602263	0.321774	0.388323	0.308088	0.242102	0.106739	0.385706	0.436702	-0.00674	0.209446	0.078089	0.313976	0.023089	0.129978	0.215495	-0.05683	0.425092	0.450583	0.222112	0.628781	0.560776	0.348266	0.223529	0.314795	0.201958	0.388372	0.139359	0.310394	0.297693	0.093914	0.089916	-0.01119		0.422635	0.421936	0.555506	0.245766	-0.16607	0.545193	0.307397	0.273573	0.404206	0.417225	0.290761	0.647108	0.664312	0.480522	0.204744
	48	0.574545	0.334565	0.3713	0.322317	0.369882	0.097413	0.374195	0.412191	-0.06651	0.214441	0.076583	0.26853	0.022456	0.138044	0.200972	-0.05362	0.425723	0.411072	0.178153	0.534493	0.577039	0.395522	0.182246	0.341423	0.172921	0.408632	0.102251	0.344154	0.275767	0.07456	0.090019	-0.12665		0.428252	0.396286	0.566572	0.094783	-0.11487	0.551372	0.289292	0.257437	0.366274	0.393543	0.337343	0.626927	0.676459	0.473633	0.24781
	48.5	0.537541	0.294195	0.34679	0.36105	0.366901	0.112794	0.412502	0.416229	-0.06599	0.206232	0.074587	0.272109	0.030786	0.158603	0.215852	-0.07734	0.412938	0.459793	0.163529	0.600916	0.523407	0.363315	0.205286	0.289508	0.055895	0.353435	0.158951	0.332073	0.30621	0.074232	0.038005	-0.23117		0.387055	0.396356	0.453267	0.202676	-0.12626	0.565108	0.317963	0.27982	0.330049	0.413734	0.30022	0.675058	0.642681	0.469984	0.232893
	49	0.545573	0.338871	0.359856	0.295285	0.293151	0.122753	0.408042	0.418256	-0.11435	0.200595	0.072927	0.302082	0.041101	0.170762	0.158691	-0.07994	0.415261	0.476883	0.18009	0.563356	0.47163	0.389441	0.094227	0.261986	0.14717	0.39553	0.100736	0.348592	0.290555	0.071062	0.05207	0.06228		0.398589	0.374089	0.708976	0.153846	-0.13618	0.546008	0.334246	0.305371	0.310388	0.359377	0.293657	0.616216	0.642976	0.455602	0.255234
	49.5	0.438669	0.366436	0.350232	0.341052	0.268271	0.131813	0.377677	0.423207	-0.06656	0.19276	0.04116	0.267708	0.032616	0.18034	0.173824	-0.06887	0.421693	0.404628	0.236501	0.629845	0.499344	0.363672	0.094565	0.424202	0.078118	0.397814	0.139905	0.40187	0.243764	0.087602	0.062453	-0.20464		0.422168	0.386362	0.4763	0.102998	-0.11445	0.5333	0.315968	0.282504	0.31413	0.385705	0.266543	0.61631	0.657971	0.450987	0.290462
	50	0.627753	0.326386	0.340167	0.326056	0.246271	0.138813	0.410319	0.408258	-0.06545	0.183294	0.063295	0.26841	0.019399	0.172245	0.161289	-0.05784	0.404142	0.477788	0.196302	0.571824	0.447216	0.348918	0.161788	0.310276	0.17237	0.329715	0.16799	0.352382	0.288527	0.053817	-0.01986	-0.0343		0.411857	0.418817	0.31269	0.180467	-0.1037	0.484984	0.299475	0.268095	0.28053	0.405178	0.260321	0.602229	0.66469	0.437763	0.282271
	50.5	0.584682	0.369068	0.356825	0.317092	0.200132	0.092378	0.402618	0.394218	-0.12515	0.184614	0.053688	0.237371	0.032015	0.17539	0.16509	-0.0754	0.444534	0.429508	0.236081	0.526026	0.508456	0.331197	0.156036	0.273963	0.184871	0.307225	0.133406	0.320921	0.221728	0.081675	0.031153	-0.15664		0.38493	0.411013	0.372255	0.214493	-0.11326	0.521708	0.279817	0.265026	0.326779	0.408172	0.293261	0.651884	0.613748	0.436102	0.183326
	51	0.423641	0.303529	0.347605	0.332571	0.22545	0.146072	0.39962	0.410289	-0.08343	0.193154	0.045901	0.234124	0.039	0.181705	0.171229	-0.07263	0.412591	0.388935	0.19652	0.588292	0.464807	0.317615	0.148253	0.385505	0.230796	0.348012	0.11746	0.308365	0.214697	0.06283	-0.05455	-0.0671		0.415515	0.402264	0.124759	0.136477	-0.06177	0.540874	0.293828	0.294027	0.288999	0.347471	0.287261	0.616032	0.635258	0.445332	0.21567
	51.5	0.595747	0.323604	0.369956	0.271581	0.300352	0.125876	0.388449	0.417336	-0.0912	0.179798	0.065421	0.253611	0.009338	0.132626	0.197067	-0.06848	0.412244	0.415283	0.221663	0.626466	0.573805	0.351448	0.150612	0.271423	0.255467	0.320366	0.132582	0.358976	0.294828	0.026468	0.059231	-0.09664		0.383533	0.458691	0.396383	0.11395	-0.08846	0.56888	0.309021	0.249541	0.293505	0.344455	0.291867	0.657831	0.619002	0.439447	0.209521
	52	0.469803	0.31012	0.343346	0.341892	0.214726	0.180017	0.433179	0.415311	-0.13632	0.187441	0.058909	0.30752	0.05553	0.1915	0.18413	-0.06871	0.397879	0.364938	0.210467	0.57251	0.561578	0.324576	0.038335	0.285074	0.265366	0.255699	0.131824	0.367035	0.224492	0.024336	-0.03164	-0.01509		0.382521	0.391243	0.159539	0.189746	0.010301	0.527184	0.279236	0.246667	0.309368	0.325089	0.308088	0.641996	0.667474	0.432317	0.202457
	52.5	0.521129	0.29564	0.345919	0.29797	0.218762	0.142799	0.415016	0.403202	-0.10208	0.197661	0.044447	0.294956	0.043037	0.161627	0.183122	-0.0831	0.413453	0.518563	0.199402	0.572356	0.525387	0.301831	0.128221	0.259177	0.215649	0.41185	0.140196	0.302404	0.234168	0.000744	-0.08808	-0.03068		0.387525	0.428066	0.240111	0.209452	-0.06589	0.483725	0.275771	0.241915	0.331424	0.377477	0.280202	0.601053	0.650584	0.431581	0.248339
	53	0.4376	0.362248	0.359342	0.318835	0.223077	0.12648	0.397431	0.394125	-0.1669	0.185083	0.06092	0.263554	0.041858	0.134932	0.1673	-0.08622	0.393205	0.31022	0.213885	0.643107	0.484635	0.32766	0.013169	0.195583	0.206279	0.352232	0.098783	0.305711	0.176849	-0.0263	0.01401	-0.07614		0.384419	0.380812	0.418366	0.152186	-0.07834	0.457008	0.290434	0.288664	0.232961	0.353075	0.281935	0.60374	0.649977	0.416935	0.225177
	53.5	0.507054	0.270793	0.37995	0.283105	0.155678	0.102388	0.43092	0.420175	-0.13257	0.174668	0.045683	0.272775	0.031083	0.174914	0.186192	-0.05487	0.411734	0.426916	0.187923	0.595116	0.585299	0.350422	0.130308	0.297234	0.13392	0.400539	0.101937	0.260017	0.236418	0.000773	-0.03334	-0.11721		0.390748	0.431441	0.530697	0.234448	-0.03225	0.498346	0.297574	0.268399	0.265347	0.369012	0.280583	0.631039	0.626674	0.41419	0.337389
	54	0.471494	0.342445	0.356247	0.328689	0.249216	0.118582	0.399512	0.377704	-0.12717	0.174322	0.073162	0.26608	0.026799	0.177027	0.137104	-0.0711	0.424961	0.359231	0.190972	0.562481	0.544556	0.327729	0.080054	0.186189	0.2724	0.367925	0.123963	0.298618	0.284053	-0.02019	0.033636	-0.2289		0.373794	0.398389	0.488217	0.174603	-0.04701	0.49347	0.304888	0.273204	0.256475	0.322293	0.266334	0.617783	0.598452	0.417799	0.181412
	54.5	0.524171	0.334981	0.375194	0.279489	0.240637	0.128289	0.393871	0.383656	-0.11324	0.177527	0.035494	0.266203	0.03638	0.164388	0.168776	-0.06238	0.406867	0.410897	0.18466	0.577215	0.449923	0.289074	0.148234	0.186125	0.30472	0.229443	0.121003	0.277098	0.266677	-0.02293	-0.02071	-0.30853		0.352256	0.395901	0.249324	0.185224	-0.08686	0.525646	0.294429	0.289709	0.234565	0.322814	0.270006	0.574316	0.594956	0.391974	0.163503
	55	0.561414	0.328325	0.363793	0.332271	0.20011	0.121222	0.433705	0.360047	-0.02082	0.171378	0.031854	0.261603	0.029523	0.105881	0.142736	-0.06979	0.394942	0.386157	0.192294	0.521975	0.390178	0.311581	0.06941	0.203409	0.217677	0.332612	0.131179	0.306925	0.201871	0.010124	0.001441	-0.25917		0.378952	0.428477	0.446709	0.145784	-0.08107	0.508366	0.272025	0.263157	0.273102	0.339219	0.283715	0.601845	0.636448	0.424179	0.137145
	55.5	0.57447	0.2895	0.35525	0.35056	0.220271	0.097409	0.374903	0.383406	-0.07493	0.163843	0.045409	0.248133	0.022565	0.172812	0.176199	-0.08713	0.40622	0.361957	0.182768	0.644431	0.501749	0.317933	0.097669	0.239736	0.196336	0.28627	0.087142	0.303329	0.182711	-0.0042	0.000675	-0.30174		0.366712	0.364334	0.418903	0.220785	-0.14772	0.5078	0.29286	0.234989	0.246936	0.351778	0.275663	0.590428	0.605054	0.410623	0.255947
	56	0.688371	0.407823	0.331594	0.316062	0.26644	0.112559	0.381339	0.374713	-0.08351	0.166119	0.04163	0.254145	0.012285	0.174195	0.173746	-0.0832	0.421265	0.4153	0.213734	0.578958	0.528636	0.311793	0.112886	0.294816	0.236241	0.373601	0.127462	0.259953	0.198899	-0.03661	0.05799	-0.27442		0.373804	0.413592	0.122541	0.125718	-0.0042	0.478252	0.284298	0.234125	0.246263	0.326077	0.320256	0.59937	0.57401	0.41422	0.189583
	56.5	0.483654	0.33746	0.381908	0.321574	0.25178	0.111303	0.403389	0.377514	-0.14996	0.173957	0.025515	0.260773	0.027757	0.163055	0.147251	-0.08235	0.378479	0.440034	0.220804	0.504075	0.508223	0.285471	0.087817	0.239644	0.048465	0.365722	0.11077	0.252219	0.228081	-0.01729	0.09501	-0.23138		0.343924	0.357508	0.178522	0.148508	-0.0648	0.493738	0.274455	0.252058	0.260279	0.322191	0.253695	0.579643	0.575626	0.417447	0.153161
	57	0.537003	0.323306	0.354993	0.320518	0.263216	0.088333	0.400385	0.352488	-0.04288	0.169826	0.050573	0.231746	0.023442	0.107799	0.131094	-0.07774	0.389406	0.450526	0.170812	0.516454	0.505909	0.312065	0.121356	0.23489	0.015106	0.40556	0.110122	0.329493	0.238487	-0.01292	0.008489	-0.13297		0.340998	0.424862	0.318248	0.071218	-0.04988	0.481322	0.274582	0.230212	0.221611	0.334734	0.24213	0.541722	0.584938	0.398374	0.208965
	57.5	0.481665	0.285246	0.376301	0.313773	0.18222	0.065846	0.409691	0.353032	-0.07766	0.175645	0.016909	0.26778	0.001606	0.098517	0.154638	-0.06725	0.403215	0.302676	0.178149	0.600457	0.577364	0.270965	0.122072	0.211845	0.277998	0.415671	0.109601	0.244964	0.232446	-0.037	0.029285	-0.15313		0.370626	0.465422	0.362726	0.220612	-0.14754	0.395792	0.255881	0.24685	0.288139	0.337954	0.265009	0.625206	0.56579	0.386611	0.161997
	58	0.626459	0.262869	0.355501	0.384817	0.163825	0.078649	0.390053	0.361329	-0.09788	0.147415	0.022815	0.219975	0.02359	0.147622	0.133276	-0.06457	0.390741	0.371387	0.176611	0.502545	0.549174	0.316217	0.069757	0.125539	0.110021	0.325909	0.071639	0.292917	0.231093	-0.04051	0.029881	-0.19939		0.36333	0.410132	0.295215	0.18418	-0.12593	0.450514	0.240087	0.229803	0.256377	0.305582	0.29283	0.641873	0.589284	0.39981	0.217848
	58.5	0.490683	0.305104	0.343391	0.289723	0.241905	0.109996	0.440528	0.339808	-0.16161	0.156425	0.034997	0.229715	-0.00092	0.146569	0.143556	-0.08059	0.420373	0.44193	0.174038	0.562424	0.50849	0.279794	0.091975	0.209078	0.182116	0.378675	0.083559	0.256266	0.161818	-0.0405	-0.02092	-0.04102		0.396082	0.390247	0.317712	0.194911	-0.09151	0.411944	0.286392	0.24296	0.301086	0.318861	0.26547	0.617369	0.572625	0.406829	0.163836
	59	0.503091	0.306044	0.329836	0.298031	0.185216	0.142823	0.404021	0.330386	-0.15928	0.134924	0.001741	0.260558	0.014577	0.128558	0.132539	-0.0888	0.40731	0.430268	0.167676	0.556304	0.495928	0.287753	0.066963	0.158355	0.314752	0.388679	0.111495	0.266662	0.230845	0.004738	0.0569	-0.09785		0.35371	0.389747	0.229194	0.196564	-0.01942	0.449543	0.294247	0.185063	0.267888	0.299347	0.247461	0.588953	0.558138	0.388107	0.139894
	59.5	0.538876	0.294662	0.342467	0.311867	0.297634	0.124491	0.410102	0.327347	-0.16388	0.153226	0.007894	0.235396	-0.01243	0.157162	0.126377	-0.09893	0.404269	0.389771	0.147582	0.528602	0.538918	0.290246	0.041343	0.261114	0.206037	0.383483	0.094296	0.250293	0.22993	-0.00562	0.020969	-0.04578		0.362475	0.427785	0.371695	0.110154	-0.1089	0.428329	0.231351	0.194202	0.312054	0.34561	0.272775	0.595386	0.565272	0.403675	0.144331
	60	0.610287	0.337451	0.297535	0.318582	0.241612	0.147327	0.405818	0.351684	-0.13604	0.152131	0.014513	0.221204	0.030904	0.149593	0.143465	-0.09106	0.405412	0.29875	0.180904	0.471089	0.581757	0.297036	0.06675	0.167515	0.056666	0.399591	0.069915	0.25322	0.224703	-0.0165	0.060804	-0.16755		0.387307	0.421308	-0.01184	0.208415	-0.10567	0.449785	0.289759	0.215896	0.266951	0.303275	0.277991	0.594834	0.561013	0.398782	0.06496
	60.5	0.545366	0.362187	0.381004	0.372257	0.171802	0.082129	0.40138	0.340545	-0.14437	0.140059	0.0357	0.23177	-0.01295	0.116257	0.139348	-0.07562	0.402336	0.387573	0.157509	0.523988	0.558303	0.307435	0.144356	0.17913	0.201914	0.359899	0.095773	0.221529	0.232749	-0.01432	0.007589	-0.08683		0.413877	0.413315	0.309423	0.110679	-0.11155	0.443013	0.291051	0.213422	0.232593	0.331133	0.254326	0.571851	0.558111	0.378561	0.154409
	61	0.534566	0.331882	0.360644	0.303872	0.206527	0.143376	0.417064	0.351313	-0.13491	0.139127	0.018511	0.244206	0.016544	0.112013	0.130091	-0.09208	0.389994	0.369826	0.170358	0.476014	0.507262	0.28505	0.04141	0.089788	0.133523	0.367244	0.127038	0.28268	0.240054	-0.01451	-0.02256	-0.4372		0.315515	0.393592	0.187421	0.094755	-0.10121	0.444147	0.243738	0.192831	0.271998	0.31084	0.281086	0.565014	0.540474	0.36967	0.13969
	61.5	0.650058	0.34142	0.365007	0.282258	0.156359	0.120877	0.480701	0.315948	-0.1217	0.133759	0.00989	0.22019	-0.02139	0.157646	0.11111	-0.07995	0.397765	0.478427	0.154253	0.497547	0.559448	0.243504	-0.00373	0.151458	0.187054	0.215607	0.096324	0.253224	0.253988	-0.03284	0.022989	-0.2366		0.350133	0.34644	0.030099	0.103115	-0.1026	0.508098	0.280493	0.159747	0.207608	0.308638	0.300131	0.564252	0.590153	0.386784	0.192969
	62	0.546784	0.293611	0.361733	0.226169	0.216806	0.103322	0.423827	0.334672	-0.16424	0.139416	0.00385	0.249692	-0.01462	0.132977	0.10218	-0.07522	0.389022	0.387382	0.141654	0.556214	0.525888	0.278788	0.117227	0.185728	0.048354	0.267987	0.11067	0.305446	0.243426	0.006065	-0.06557	-0.27425		0.385151	0.377653	0.168409	0.19386	-0.04377	0.445569	0.292027	0.231524	0.26888	0.304041	0.252951	0.554776	0.517983	0.383014	0.145656
	62.5	0.48319	0.30205	0.363048	0.297984	0.232938	0.123616	0.397486	0.323659	-0.11698	0.13124	0.005742	0.258622	0.006545	0.09995	0.133654	-0.0876	0.381345	0.338673	0.122641	0.493456	0.409923	0.260997	0.18094	0.112328	0.193691	0.260894	0.096921	0.219425	0.245411	-0.01431	0.023563	-0.34781		0.371304	0.416066	0.407764	0.109552	-0.09455	0.400277	0.283306	0.187967	0.219459	0.30139	0.276014	0.563735	0.525908	0.406078	0.145791
	63	0.576268	0.305157	0.347958	0.3124	0.206623	0.113014	0.425907	0.319161	-0.20856	0.127915	0.012798	0.207179	0.027075	0.099532	0.10038	-0.09292	0.378283	0.339873	0.128636	0.513058	0.502944	0.248571	0.08046	0.158553	0.170585	0.232862	0.105184	0.273668	0.257228	-0.0108	-0.04841	-0.1951		0.369485	0.405281	0.242475	0.080062	-0.10995	0.44704	0.332322	0.219043	0.291908	0.31692	0.248392	0.555426	0.458844	0.393693	0.150629
	63.5	0.513669	0.330359	0.349426	0.30108	0.237794	0.100238	0.409873	0.32114	-0.07931	0.123171	0.021982	0.225274	0.011361	0.116236	0.115995	-0.09448	0.37586	0.324319	0.125987	0.480112	0.511138	0.293555	0.106283	0.078952	0.008934	0.388986	0.049229	0.288012	0.20968	-0.00527	0.008418	-0.26521		0.370538	0.401467	0.360095	0.111848	-0.15665	0.451284	0.289691	0.147809	0.229137	0.283214	0.233281	0.540942	0.504174	0.385971	0.119501
	64	0.537897	0.280041	0.348343	0.277452	0.208857	0.082467	0.400785	0.316785	-0.13398	0.109992	0.013626	0.198987	0.006825	0.111182	0.129597	-0.10583	0.37224	0.39557	0.103625	0.438797	0.568494	0.262318	0.173274	0.099288	0.089097	0.273568	0.101493	0.214539	0.197558	-0.01275	-0.04763	-0.05374		0.426869	0.365312	0.251905	0.105854	-0.14696	0.416075	0.27438	0.14354	0.300156	0.279362	0.27403	0.536507	0.515692	0.402714	0.079516
	64.5	0.563842	0.307913	0.344016	0.248527	0.195876	0.119637	0.420614	0.322273	-0.07134	0.121873	0.00846	0.252458	0.006401	0.107665	0.095824	-0.1119	0.386248	0.402523	0.122074	0.473502	0.500705	0.242891	0.003907	0.096627	0.148779	0.247498	0.082705	0.214298	0.208844	0.003189	-0.01728	-0.06499		0.360472	0.395037	0.131047	0.110057	-0.10468	0.404327	0.263032	0.18209	0.214467	0.273323	0.290629	0.558386	0.532493	0.390914	0.198188
	65	0.625895	0.315096	0.339839	0.327473	0.162989	0.077264	0.392764	0.296136	-0.09236	0.111123	0.007301	0.229395	0.024442	0.106846	0.108429	-0.09987	0.401272	0.395861	0.127123	0.514097	0.515138	0.253373	0.06762	0.161995	0.156364	0.213377	0.162611	0.19118	0.200068	-0.06135	0.016161	-0.06943		0.397751	0.430533	0.228534	0.162274	-0.16116	0.361955	0.218442	0.149003	0.198833	0.265702	0.271199	0.536661	0.521695	0.372575	0.201825
	65.5	0.563461	0.266132	0.342589	0.294122	0.136506	0.104268	0.382102	0.310758	-0.08037	0.115107	0.012556	0.263786	-0.007	0.116077	0.113308	-0.09622	0.378127	0.347917	0.160681	0.504296	0.527049	0.256224	0.144095	0.07107	0.081822	0.347717	0.094719	0.199962	0.229518	-0.01638	-0.07076	-0.18539		0.334168	0.357208	0.109844	0.165165	-0.13696	0.447415	0.256758	0.162113	0.208129	0.314267	0.266431	0.516549	0.471333	0.364514	0.050457
	66	0.612533	0.292149	0.336548	0.306788	0.146835	0.126865	0.40655	0.304823	-0.02426	0.126784	0.012676	0.230006	0.035556	0.071856	0.103721	-0.11561	0.389089	0.383224	0.119505	0.507069	0.463053	0.253105	0.001074	0.179966	0.040881	0.29005	0.149278	0.214128	0.159028	-0.03322	-0.04807	-0.35555		0.322648	0.379246	0.547097	0.179741	-0.08298	0.411165	0.228486	0.162175	0.194675	0.271927	0.291593	0.53907	0.488659	0.372497	0.081002
	66.5	0.467847	0.310773	0.34876	0.266512	0.178777	0.111091	0.452825	0.317568	-0.11256	0.123385	0.023593	0.19777	0.04979	0.099461	0.109899	-0.11753	0.385133	0.392984	0.101012	0.552827	0.470753	0.264501	0.144144	0.204388	0.132796	0.270844	0.099074	0.206936	0.228554	-0.08474	-0.05009	-0.16203		0.378216	0.363129	0.2474	0.104152	-0.12649	0.40497	0.239246	0.165488	0.16072	0.28179	0.275514	0.553239	0.472864	0.369976	0.131561
	67	0.545772	0.29098	0.350803	0.285977	0.199876	0.115223	0.412447	0.320521	-0.16836	0.122641	0.012971	0.230006	0.027749	0.138591	0.117877	-0.10002	0.380099	0.38019	0.126693	0.448884	0.51675	0.312187	-0.04091	0.136381	0.205331	0.32062	0.093894	0.219291	0.211019	-0.06077	-0.09962	-0.23831		0.363694	0.412562	0.172868	0.069455	-0.21626	0.432671	0.224195	0.178952	0.184858	0.280238	0.259053	0.528221	0.479526	0.377961	0.113624
	67.5	0.585618	0.289184	0.352522	0.282385	0.192953	0.104829	0.408183	0.309496	-0.0965	0.125317	0.006568	0.231287	0.036507	0.101567	0.104158	-0.09932	0.371077	0.289998	0.086991	0.464993	0.351932	0.254273	0.059431	0.095122	0.067052	0.213135	0.098112	0.264408	0.226788	-0.07028	-0.07439	-0.20158		0.385996	0.374055	0.141163	0.100667	-0.20461	0.439098	0.247543	0.133552	0.199069	0.271645	0.263065	0.527644	0.492394	0.367405	0.139113
	68	0.572728	0.311483	0.355562	0.317179	0.221143	0.08519	0.447644	0.30531	-0.08656	0.111047	0.008209	0.223925	0.040148	0.105263	0.094463	-0.10032	0.369381	0.31551	0.109292	0.479417	0.540689	0.300129	0.10287	0.144363	0.00135	0.339424	0.185578	0.248516	0.248383	-0.03865	-0.09366	-0.21635		0.38541	0.374875	0.051887	0.158188	-0.11399	0.434186	0.233062	0.157435	0.23435	0.301699	0.264867	0.51684	0.447048	0.37504	0.129742
	68.5	0.487243	0.310423	0.331432	0.296944	0.158953	0.080046	0.460016	0.261596	-0.10205	0.106671	0.00174	0.235149	0.019381	0.091792	0.098196	-0.10312	0.381675	0.278092	0.116736	0.502823	0.445254	0.245087	0.056899	0.155637	0.158965	0.37738	0.081603	0.257987	0.220398	-0.01407	0.008368	-0.28837		0.367598	0.345438	0.237113	0.136843	-0.14623	0.381021	0.183932	0.146684	0.25719	0.275888	0.267267	0.493593	0.467221	0.377005	0.125887
	69	0.563859	0.281222	0.343246	0.276533	0.181253	0.111068	0.449011	0.292066	-0.1267	0.126432	-0.0079	0.216224	0.006715	0.110739	0.090565	-0.09467	0.356475	0.378932	0.108045	0.479777	0.556091	0.281132	0.031181	0.178576	0.104177	0.261614	0.09594	0.238294	0.243657	0.002053	-0.00129	-0.18317		0.360537	0.373208	0.120858	0.158645	-0.13501	0.399786	0.271211	0.127615	0.231399	0.259011	0.261414	0.471807	0.468717	0.36983	0.150345
	69.5	0.503274	0.273368	0.311687	0.307121	0.258769	0.106602	0.407209	0.288023	-0.10069	0.091249	-0.01181	0.209238	0.034177	0.090021	0.110343	-0.10217	0.364555	0.274067	0.114886	0.478852	0.599147	0.291488	0.034033	0.148209	0.058364	0.299411	0.093762	0.221617	0.244707	-0.04722	-0.02858	-0.33893		0.384337	0.358899	0.306818	0.065265	-0.15923	0.395103	0.243276	0.118089	0.179672	0.260912	0.237596	0.509553	0.452501	0.377273	0.115375
	70	0.576898	0.272074	0.32463	0.294838	0.184542	0.081454	0.466195	0.27577	-0.13082	0.111613	0.011969	0.217661	0.001572	0.125998	0.090684	-0.1114	0.377303	0.407604	0.109844	0.536333	0.481228	0.237963	0.127321	0.143222	-0.03046	0.288487	0.094898	0.274277	0.244046	-0.02616	-0.08297	-0.149		0.414636	0.428133	0.37396	0.052598	-0.11746	0.357961	0.261689	0.159258	0.22924	0.226145	0.238243	0.487472	0.488515	0.372995	0.101667
[truncated: 8 more columns]

## Sheet: Figure 2F
under 100APs		Max of ΔF/(Fmax-F0)
		Mtio	non-Mito
		0.7737	0.5437
		0.4289	0.478
		0.4888	0.9504
		0.4012	0.4333
		0.3996	0.9426
		0.1802	0.8976
		0.4807	0.521
		0.7699	0.5004
		0.5795	0.6837
		0.5403	0.789
		0.5949	0.5892
		0.3625	0.9938
		0.3328	0.8001
		0.3397	0.6134
		0.4741	0.7435
		0.1473	0.9381
		0.6769	1.476
		0.9991	0.9208
		0.5428	1.061
		0.807	1.764
		0.6077	0.8188
		0.7685	1.132
		0.9733	1.106
		1.02
		0.8434
		0.6603
		0.3366
		0.4403
		0.3062
		0.3532
		1.025
		0.7685

## Sheet: Figure 3A
	Time (s)	Water																																									Ru360
	1	0.088483	0.006433	-0.00974	-0.12902	-0.0185	-0.04954	-0.15752	-0.10993	-0.15578	-0.02634	-0.40837	0.071092	-0.03494	0.056928	0.04802	-0.01579	0.05349	0.036753	0.036765	0.219952	-0.11417	-0.08675	0.080371	0.675555	0.58889	-0.22676	0.065295	0.014976	-0.06622	-0.08248	-0.04745	0.005491	-0.1202	0.372232	0.071882	-0.16179	-0.10374	0.644989	-0.90614	-0.01694		0.0775	-0.13368	0.024725	-0.03312	-0.02775	-0.17847	-0.04334
	2	0.089888	0.063791	-0.26103	-0.09343	0.145915	0.036313	0.103031	0.097767	0.086982	0.056016	-0.26485	0.00475	0.089337	-0.07795	-0.16565	-0.01632	-0.0807	0.027397	0.048632	-0.55736	0.437988	-0.05555	-0.25065	0.220004	-0.20828	0.005146	-0.05747	-0.02488	0.119159	-0.09079	-0.2119	0.176117	-0.18095	-0.2419	0.1435	-0.1691	0.054755	0.479452	0.628296	-0.38964		-0.10519	0.056973	-0.01506	0.043288	-0.02516	0.137466	0.074018
	3	-0.26335	-0.00585	-0.3448	0.19819	0.00189	-0.14865	-0.21875	-0.2141	0.057036	-0.1179	-0.33158	-0.03582	0.074275	0.039919	-0.04496	-0.02738	-0.055	-0.09315	0.096721	-0.07726	-0.40055	-0.18608	0.166955	-0.48866	-0.41177	0.020481	-0.03997	-0.15434	-0.01488	-0.00187	-0.07652	0.136644	-0.13683	-0.28624	-0.0896	0.105527	-0.10592	0.242452	0.867945	-0.0022		0.10789	-0.0387	0.099425	0.134197	-0.18391	0.188259	-0.05673
	4	-0.04846	-0.01521	-0.03831	-0.03538	-0.1045	0.048427	0.242406	0.0375	0.0542	0.003683	-0.00847	-0.13561	0.095588	-0.02077	-0.03312	-0.12039	0.01698	-0.17055	-0.06109	0.470267	-0.00637	-0.26877	-0.20035	0.315012	-0.54468	0.106425	0.240324	0.246337	-0.00531	0.289126	-0.32242	0.196905	-0.08825	0.226606	0.098157	-0.5421	0.061268	-0.17469	-0.33809	0.029346		-0.02481	0.048216	-0.04914	-0.04415	0.143471	-0.04055	0.057459
	5	-0.1559	0.072	0.143514	-0.07052	-0.04541	-0.22044	0.2255	-0.11283	0.017473	-0.02243	0.033373	0.095395	0.024263	0.046676	-0.00947	-0.12583	0.00035	0.033329	0.184956	0.425358	-0.05961	-0.02608	-0.15308	-0.01277	-0.39156	-0.07725	0.324472	-0.42875	-0.29932	-0.29803	0.292956	0.015885	-0.0123	0.343641	0.115725	-0.23909	-0.01344	0.282176	0.069237	0.050477		0.20962	0.219135	0.035225	-0.21645	-0.08203	-0.09412	-0.05284
	6	-0.13167	0.043015	0.185057	-0.03152	0.107439	0.034354	0.213266	-0.05417	0.290564	0.059008	0.302966	-0.08571	-0.02206	0.049676	0.041235	0.031416	0.00802	-0.00022	-0.22794	-0.2681	0.137364	0.252116	0.184375	-0.4358	0.305346	0.495236	-0.31253	0.043757	0.167661	-0.01362	0.180993	-0.34153	0.036278	0.358723	-0.04167	0.162724	0.182055	-0.29075	-0.52723	-0.1858		-0.0825	0.051135	-0.1892	-0.05042	-0.07293	-0.07222	-0.19504
	7	0.048809	0.157448	0.354543	0.253063	0.000841	0.016333	0.016891	0.0109	-0.2738	-0.00679	-0.00054	-0.15479	-0.09595	-0.11699	-0.00575	0.207792	-0.12419	-0.02444	0.100676	0.015301	-0.09977	-0.00904	-0.30753	-0.2185	0.020394	-0.61342	0.007671	0.123548	-0.15382	0.069419	-0.0531	-0.10411	0.012021	-0.78512	-0.00518	0.557855	-0.22496	-0.97956	-0.34096	0.125963		-0.11884	-0.52519	-0.06648	0.034636	0.099678	-0.18174	0.043586
	8	0.082517	-0.25958	0.008429	0.023587	0.016402	0.087271	-0.29772	-0.16538	0.011418	0.081897	0.061441	0.038921	-0.19228	-0.02064	0.063569	-0.02931	0.06314	0.176027	-0.00453	0.035084	0.008892	0.0857	0.450057	0.241081	0.724757	-0.17142	0.565655	0.028334	0.091771	-0.08527	-0.06943	-0.00658	-0.21507	-0.03998	-0.09778	-0.21342	0.085247	-0.51119	1.20779	-0.04889		-0.08596	0.315541	0.15085	-0.01709	0.076897	0.028414	0.042604
	9	0.236652	0.025761	-0.11297	0.005444	-0.05088	0.15851	-0.08108	0.2875	-0.22067	-0.05751	0.043441	0.003842	0.0272	0.071324	-0.03651	0.052474	0.0093	0.107534	-0.0379	-0.36974	0.137911	0.038614	-0.0086	0.548638	-0.14688	-0.01361	-0.45669	0.093905	0.190144	0.09519	0.076376	-0.01056	0.40278	0.428183	-0.22045	0.21247	-0.15697	0.452581	0.384757	0.364401		-0.06519	0.094216	0.065338	0.177924	0.198575	0.203638	0.101045
	10	0.101831	-0.11003	0.055171	-0.15895	-0.045	0.00675	-0.07391	0.246783	0.072727	-0.00448	0.582102	0.15625	0.03015	0.001	0.116961	0.014214	0.1357	-0.12192	-0.20926	0.106492	-0.04168	0.255848	0.038451	-0.84457	0.063771	0.475162	-0.33675	0.057114	-0.02918	0.118329	0.230501	-0.06826	0.302514	-0.37615	0.025412	0.286922	0.221702	-0.14547	-1.0456	0.073284		0.06212	-0.18189	-0.01136	-0.08788	-0.07413	-0.06384	0.031901
	11	3.16188	4.54639	5.06949	4.13924	3.57002	3.31813	2.15161	4.23845	4.09413	3.59386	4.00741	3.15168	3.84448	3.47134	4.84955	3.2292	4.9014	4.28904	3.52094	3.03645	2.68923	1.06823	0.532307	1.90958	1.97942	1.75884	2.74366	0.647324	1.44601	0.783537	2.5512	0.789342	1.04501	0.651325	0.398669	0.772714	0.464361	2.24303	7.11509	4.64554		2.97539	4.55224	2.76392	3.48356	3.12644	3.70178	2.47553
	12	3.85639	4.56278	6.0578	4.06644	3.46972	3.28745	4.21283	3.89552	4.15436	4.04762	3.84851	3.23867	3.40515	3.57007	4.64233	3.34661	4.82372	4.34841	3.66121	3.23177	5.05978	3.5807	1.55616	3.28878	5.04761	1.77495	6.82798	3.37847	3.40471	1.10215	2.72659	1.31742	1.91854	2.65289	1.57764	1.91811	2.99168	5.39746	6.22845	5.53611		3.01596	5.06354	3.35312	3.29415	2.88803	3.52378	2.5683
	13	3.27457	4.8083	5.91754	4.09365	3.92241	3.07489	4.41259	3.71442	3.87665	3.62952	3.375	3.37628	3.65992	3.45495	4.34551	3.53844	4.8564	4.28927	3.34106	3.37011	5.11693	3.08202	2.52471	4.30646	5.84167	2.16049	6.73407	3.3188	4.49967	1.75017	2.35182	1.54824	2.7157	4.80902	1.47532	2.27067	2.99457	5.06991	7.25005	5.3478		2.71193	3.57486	3.03324	3.57208	2.90448	2.90028	2.48722
	14	3.35042	4.85485	5.22794	3.6864	3.77502	3.10812	4.63936	4.09295	3.77327	3.17806	3.85329	3.17141	2.94413	3.40941	5.25963	3.64216	4.64883	4.1484	3.22625	3.843	4.52922	3.40174	2.12778	4.37224	7.56907	3.1671	7.00092	3.22819	4.14666	2.37769	2.39933	1.26522	2.87937	5.09179	1.50475	2.6672	3.38661	4.94489	5.84054	5.1006		2.82827	3.50841	2.60824	3.3513	2.91518	3.03822	2.51692
	15	3.4828	4.32924	5.72209	3.79705	3.28007	3.35924	4.50633	4.61763	3.94155	3.40959	3.78124	2.83078	3.02243	3.49375	4.81812	3.32468	4.42093	4.31211	2.89424	3.75006	5.04404	3.52807	2.26503	3.83617	6.55691	3.66737	7.39429	3.26873	4.67152	3.32938	2.36143	1.6769	3.14387	3.87871	1.34642	2.34337	2.83344	4.1589	6.97889	4.34577		2.93462	4.99416	2.53182	3.44611	2.66052	2.92265	2.35622
	16	3.45365	4.67545	5.34677	3.77802	3.48171	2.8812	4.1022	4.60833	3.87736	3.36232	3.6658	2.63468	3.33529	3.50877	4.56794	3.27185	4.3893	3.92077	3.86765	3.68761	4.73637	2.92373	2.41096	4.61184	6.21694	3.64457	7.55427	3.2368	5.11163	3.47796	2.36317	1.37559	2.43221	4.0526	1.47063	2.4698	2.99124	4.79065	7.70869	5.44353		2.60769	3.72608	3.01109	3.59697	2.99346	2.81453	2.58996
	17	3.72016	4.54463	4.776	3.20271	3.41085	3.19764	3.80025	4.17532	3.66204	3.38556	3.53019	2.73483	2.60441	3.17805	4.5578	3.01246	4.26511	3.52853	3.14932	4.08908	4.92849	3.18489	2.08781	4.08904	5.71234	3.89398	7.24564	3.15387	5.24859	3.14536	2.62177	1.4295	2.37892	5.75597	1.36522	2.56819	3.01616	5.55481	6.26485	4.50283		2.47539	3.77722	2.88665	3.35109	2.64665	3.2535	2.70465
	18	3.68751	4.23588	4.93246	2.76168	3.27481	3.2562	3.63514	4.58172	4.09947	3.0628	3.55668	2.5497	3.08786	2.99925	4.17851	3.58143	4.38884	3.96644	3.13179	3.89724	4.86938	3.48739	1.97333	4.53704	5.88365	4.42394	7.46412	3.08843	4.41809	3.38429	2.48535	1.39691	2.47068	3.83292	1.45854	2.35388	3.00805	5.25413	5.90576	4.88625		2.56635	3.47624	3.03125	3.47662	2.61574	2.62488	2.6226
	19	3.81637	4.07491	5.22077	2.59433	3.32149	2.80519	3.88302	4.19103	3.64813	3.6846	3.02966	2.8167	2.5386	3.02414	4.18829	2.8861	4.06151	3.84681	3.26244	3.41428	3.9953	2.4729	2.04264	3.85506	6.45836	3.84274	7.06729	2.91212	4.32351	3.38437	2.27899	1.4	3.49505	3.26971	1.31238	2.85297	2.94094	3.3776	6.08	4.02438		2.78192	4.10227	2.68324	3.40867	2.71106	2.7824	2.44826
	20	3.75667	3.87621	4.84934	2.65463	3.14235	2.95185	3.45228	3.80545	3.55722	3.17184	3.65095	2.77722	2.80074	3.0737	4.13626	3.40347	4.07117	3.48425	3.12953	3.53969	5.25581	2.94717	1.85596	3.39524	6.54898	3.87397	7.43722	3.5228	4.78661	3.30749	2.38017	1.62753	2.56425	4.46302	1.38336	2.23825	3.21743	5.21654	4.99562	4.45762		2.42538	4.15705	2.77983	3.40065	2.59215	2.44222	2.72949
	21	4.0769	3.97337	4.6526	2.32518	2.88918	2.23001	4.11781	4.41505	3.4656	3.05532	3.2537	2.52101	2.69523	3.20258	3.8428	2.98983	4.09221	3.8137	3.08259	4.25069	5.1841	3.37906	1.8592	3.64105	6.7915	3.88422	7.47656	3.38902	4.51716	3.01188	2.31202	1.28792	2.41453	5.62306	1.19151	2.56672	2.74485	5.95033	5.76407	4.95013		2.31962	3.9547	3.02528	3.26992	2.57193	2.71062	2.36645
	22	3.78195	4.4583	4.676	2.42789	3.14507	2.28069	3.48269	4.13237	3.83886	2.77916	2.70127	2.32529	2.52536	3.35248	4.06863	3.13197	3.88384	4.12397	2.97794	3.00298	4.93726	3.05091	1.88891	2.89547	6.6589	3.97951	6.93918	3.18446	4.24193	3.44815	2.09544	1.67614	2.7904	4.29584	1.66379	2.90745	2.55736	4.89288	5.94053	4.78472		2.2452	4.0716	2.77614	3.25086	2.53171	2.49814	2.45045
	23	4.02002	3.96019	4.59026	1.95489	2.84189	1.82179	3.68497	4.13558	3.84527	2.44571	2.98252	2.34429	2.93125	3.11323	3.7691	2.94051	3.82698	3.83493	3.21097	3.22854	4.36036	2.96574	2.02378	3.63654	6.08138	3.86017	6.78056	2.78305	4.67238	3.23863	1.99699	1.41246	2.68766	5.27775	1.62111	2.35263	3.09988	4.80661	6.34888	5.21845		2.38539	3.75311	2.62556	3.00629	2.40686	3.32433	2.37083
	24	3.67872	3.73691	5.35194	1.783	2.60472	1.94707	3.44636	3.70993	3.57396	2.29779	2.57468	2.37171	2.86912	3.54917	4.0081	2.99579	3.90523	3.98014	3.1431	3.62391	4.29812	3.06824	1.71849	3.552	5.64316	4.00516	7.36212	3.03629	4.66024	3.00026	1.65879	1.36626	2.80299	3.76289	0.935098	2.36369	3.21733	4.16124	4.89114	4.48003		2.11	3.28416	2.75909	2.86147	2.23523	2.55219	2.45362
	25	3.60218	3.72169	5.11883	1.91473	2.54942	1.92793	3.31588	3.89007	3.62816	2.24891	2.21346	2.44062	2.80146	3.29079	4.08655	2.63356	3.96454	3.73699	3.04412	3.40732	4.35261	3.17886	1.3282	3.50194	7.02732	3.98599	6.86377	3.20544	4.60287	3.6251	2.2469	1.54977	2.58013	4.6071	1.51398	2.05581	2.50398	4.36144	5.3097	4.04737		2.10057	3.36597	2.57159	2.92511	2.26377	2.98602	2.52959
	26	3.58075	3.3506	4.35583	1.60159	2.27271	1.80433	3.41047	3.54455	2.96791	2.23613	1.97298	2.26242	3.05368	3.16779	4.04565	2.30467	3.9164	3.82603	3.18607	3.30294	4.40772	2.69779	1.56693	3.44323	5.51444	3.67127	6.45305	3.00191	5.04383	3.23188	2.13596	1.26511	2.21152	4.33973	1.10394	2.50981	3.15579	4.93495	6.327	4.26705		1.78789	4.13003	1.89516	2.6383	2.47186	2.61557	2.25859
	27	3.33181	2.79076	4.62989	1.45194	2.14698	1.44538	3.06589	2.82628	2.55971	2.01518	1.70708	2.26809	2.80074	3.12838	4.072	2.26343	3.92767	3.6589	2.81448	3.48346	4.47254	2.43672	1.75694	3.3341	5.88007	3.68152	6.58485	2.97235	5.04081	3.37054	2.22979	1.13197	2.36626	4.31874	1.27266	2.31276	2.52457	4.58909	4.80976	4.48268		1.97308	3.97078	1.76903	2.29568	2.41201	2.57688	2.33041
	28	3.5948	2.89875	5.30777	1.56779	1.80362	1.6129	2.86866	2.49455	2.52478	1.83448	1.54607	2.5614	2.83898	3.02214	3.66835	2.06582	3.57745	3.39474	2.97907	3.06519	3.63103	2.83626	1.66089	3.07513	4.594	3.64039	6.92009	2.73565	5.04452	3.1356	1.84953	1.22651	1.82312	4.11816	1.70947	2.27811	2.92239	3.49114	6.87092	4.4132		1.37289	4.04454	2.14205	1.91883	2.30044	2.94221	2.19236
	29	3.48947	2.32309	5.2526	1.26076	2.02082	1.4054	2.9092	2.50223	2.53726	1.59352	1.72563	2.54203	2.80258	2.81481	4.06998	1.81397	3.95221	3.41507	3.00282	2.88081	3.32461	3.06833	1.49176	2.66307	5.26571	3.98187	6.62997	2.58206	4.36615	3.49742	1.98312	1.51457	2.04282	4.56489	1.30502	2.38102	2.48308	3.98246	6.66543	4.64014		1.15	3.10154	1.65568	1.7933	2.26378	2.58807	2.32481
	30	3.12325	2.91454	5.18246	1.0823	1.90959	1.52224	2.70397	2.16475	2.3476	1.41856	0.837407	2.50841	2.49926	2.79917	3.89959	1.84047	3.5657	3.38949	2.82579	2.09679	3.9726	2.73999	1.01568	1.60627	4.71168	3.52126	6.61615	2.91911	4.65456	3.54338	2.03864	1.08309	1.74761	4.6568	1.28482	1.32037	2.7444	4.32735	5.95669	4.18871		1.35904	2.935	1.61221	1.78809	2.25982	2.24278	2.25079
	31	3.25772	2.33245	4.98766	1.27097	1.668	1.43834	2.27619	1.70768	2.31373	1.2404	0.996814	2.75183	2.39007	2.42368	3.62171	1.72148	3.90372	3.64452	2.70532	3.07589	2.95643	2.29968	1.1976	2.07194	5.16203	3.45567	7.23429	2.97154	4.1284	3.04429	1.92472	1.69356	1.30305	4.64607	1.66304	2.25564	2.86856	2.91782	6.01231	4.9809		1.03808	1.91308	1.4304	1.27511	2.22572	2.28333	1.87144
	32	3.04775	2.39157	5.30257	1.17006	1.86648	1.28238	2.06756	1.74198	2.00498	1.24235	1.24312	2.44791	2.76176	2.68957	4.41651	1.81958	3.74477	3.83425	2.50791	3.42025	3.6614	2.62343	0.739881	3.22044	4.34124	3.24419	6.62389	3.07787	4.68255	3.07059	2.34895	1.28104	1.79799	4.08554	1.15622	1.89982	2.4015	3.24615	5.42871	4.56406		1.08076	2.75308	1.06875	1.30909	2.24674	1.90074	2.44972
	33	2.67801	1.85952	5.04871	1.42086	1.36858	1.19256	2.48522	1.47115	1.8082	0.940992	0.875525	2.41484	3.11839	2.61261	3.75186	1.54756	3.82558	3.42145	2.44288	2.76897	3.60872	2.37471	0.877422	1.85951	3.85015	3.49965	7.29712	2.91156	4.3422	3.2276	2.18218	1.38953	1.63264	4.03919	1.40494	2.14348	2.6364	3.43738	5.62789	4.2236		1.12673	2.60849	1.15681	1.08139	2.33769	2.07735	2.25566
	34	3.30161	1.80216	4.43183	1.36032	1.52649	1.25225	2.11234	1.27178	1.50338	0.909595	1.12978	2.35637	2.75994	2.4856	3.77857	1.44192	3.61593	3.20297	2.64479	3.24894	2.68375	3.00747	1.207	1.91201	4.17832	3.58163	6.9052	3.03729	4.3714	3.25501	2.04614	1.20355	1.44166	4.4628	1.05075	1.65295	2.91741	2.62063	5.75957	4.04599		1.12154	2.08695	1.1284	1.01601	2.06738	2.13093	2.12491
	35	3.33146	1.53088	4.60129	1.22857	1.70879	1.18046	1.43497	1.36667	1.44493	0.95019	0.83422	2.51901	2.39044	2.45132	4.02063	1.49789	3.85559	3.86666	3.00735	2.20304	2.60475	2.5372	0.980917	2.25721	3.88575	3.2048	6.76284	2.95297	4.6344	2.84257	1.68221	1.13567	1.40915	4.31538	1.07631	1.67459	2.27291	2.03544	5.25102	3.53875		0.89962	2.26954	1.05937	1.07511	2.30955	1.67381	2.3701
	36	3.11061	1.64794	4.66494	1.07076	1.08095	1.48537	1.8505	0.992317	1.47666	0.846444	0.783898	2.46455	2.70881	2.22335	3.83772	1.31151	3.75035	3.25251	3.069	1.97138	3.073	2.01565	1.04048	2.62055	3.76077	3.65802	6.60379	2.94608	5.04262	3.18516	2.13165	1.19995	0.939842	4.23677	1.31234	1.51143	2.65143	3.22648	4.6934	4.51934		1.14673	1.6764	1.05484	1.11256	2.17381	1.8234	2.29924
	37	3.43574	1.42931	4.71623	0.921302	1.30613	1.07235	1.71495	1.16633	1.37362	0.924317	0.191729	2.67709	2.48786	2.28229	4.01488	1.05054	4.03953	3.41164	2.9095	2.13449	2.5512	1.71755	1.31367	2.75917	3.61309	3.82887	6.67739	2.67396	4.92564	3.04821	1.96432	1.3475	1.38018	4.26703	1.27015	1.8541	3.4477	1.51606	6.42249	3.50975		0.575	1.38568	1.15255	1.23117	2.06639	1.62441	2.0969
	38	2.84691	1.77876	4.87077	0.954873	1.3524	0.950729	1.47592	1.10385	0.736891	0.744532	0.963966	2.56215	2.40405	2.23336	4.22922	1.07827	3.75198	3.14223	3.09898	2.68214	2.48161	1.82894	0.641732	2.1868	2.94277	3.56643	6.50439	2.55957	5.17046	3.06456	2.27083	1.15104	1.26434	3.97688	0.995533	1.93008	2.43085	2.48724	5.46163	3.91833		0.92097	1.64719	0.655113	0.890045	2.30539	1.51724	1.87631
	39	3.06601	0.947612	4.60974	0.963937	1.42556	1.07573	1.41089	1.1952	0.7508	0.693357	0.592695	2.27267	2.20294	2.32207	3.80425	1.10776	3.71628	3.28699	2.6414	2.91789	2.63176	1.54577	1.06021	2.13455	3.19134	3.63363	6.69684	2.8674	4.12659	2.82135	1.96525	0.968068	1.1029	4.0861	0.948274	1.49341	2.65884	2.07692	5.72134	4.17131		0.74558	1.28927	0.579825	0.775106	2.131	1.38864	2.20745
	40	2.83918	1.51273	4.48634	0.909524	1.14361	1.02928	1.3467	0.633017	0.960073	0.757881	0.533898	2.62574	2.93273	2.11749	3.65178	1.10232	4.09221	3.75205	2.45759	2.87422	2.44074	1.7808	0.851694	1.53222	2.92412	3.28266	6.79957	2.93599	4.64525	2.99598	1.93838	1.16369	1.05295	4.26222	1.31512	1.72886	3.15584	2.0035	5.38638	3.6098		0.57173	1.68662	0.820463	0.227712	2.11336	1.32945	2.03628
	41	3.11903	1.1393	4.41623	1.04898	0.940293	1.03744	1.96747	0.761533	0.802491	0.736262	0.902017	2.47826	2.95368	2.16316	3.54835	1.05827	4.20791	3.40663	3.29129	2.21374	2.48373	1.46443	0.647153	2.05794	3.53862	3.27214	6.70826	3.00863	4.39492	3.27735	2.05949	1.04801	0.552432	3.93231	1.26891	1.38041	2.84722	2.54741	5.8295	4.32611		0.64193	1.39297	0.574725	0.68247	1.98514	1.32945	2.03628
	42	2.7363	1.13345	4.163	0.90681	0.902439	0.872469	1.31039	0.8439	0.822818	0.650444	0.632407	2.46747	3.13896	2.0533	3.89622	1.54475	3.9064	3.21599	3.21663	2.28689	1.94362	1.37112	0.856821	1.29786	3.44644	3.36687	6.7439	2.9923	4.3913	3.23523	1.94444	1.04373	0.983026	3.76167	1.06419	1.557	2.71719	1.58266	5.54935	3.91499		0.55019	1.49746	0.506813	0.35	2.22017	0.915655	1.8186
	43	3.04529	1.02487	4.17857	0.828111	1.20143	1.10107	1.75802	0.666033	1.03886	0.449167	0.32839	2.39089	2.67758	1.95232	3.5338	1.15497	3.62616	3.22466	2.34785	2.3991	2.21066	1.13484	0.633638	1.87729	2.73758	3.84818	7.15527	2.49232	4.84295	2.74106	2.04188	1.24019	0.385095	3.5813	1.39777	1.62741	2.92552	1.09601	4.38811	3.27131		0.4875	1.36084	0.438913	0.503894	2.23782	1.28797	2.14268
	44	2.44382	1.17149	4.09546	0.914746	1.12742	0.989021	0.942578	0.477567	0.6524	0.453421	0.633475	2.59758	2.86985	2.09647	3.63625	1.15094	3.73349	3.54337	2.48529	1.58361	1.87848	1.53065	0.621061	1.54683	3.97343	3.25562	6.54068	2.8964	4.04673	2.82634	1.67271	1.28727	0.59797	3.78021	1.15934	1.59722	2.62974	2.16786	4.01186	3.62848		0.34846	1.44776	0.639488	0.356924	1.77884	0.763741	1.9384
	45	2.6099	0.695045	4.09609	0.892746	0.924512	0.969604	0.918922	0.411533	0.597509	0.539341	0.000525	2.69609	2.80736	1.92405	3.08384	1.14216	3.49686	3.15593	2.49774	2.47624	1.62702	0.691754	0.857903	1.93662	2.91091	3.01263	6.28186	2.57603	4.80642	2.46509	1.80598	1.16155	0.304251	3.85089	1.29177	0.802705	2.88712	0.887242	5.10461	3.31358		0.46153	1.02262	0.487788	0.3145	1.90785	0.944086	1.81689
	46	2.75352	0.880313	3.65197	0.912016	0.80972	0.843188	0.942141	0.441333	0.581455	0.462508	0.454458	2.64274	2.5636	1.69607	2.92969	0.855214	3.71884	3.37832	2.61934	2.97947	1.99998	1.16298	0.76684	1.66426	3.14237	3.15566	6.61811	2.81277	4.94546	2.59788	1.86278	0.751356	0.265536	3.9523	1.49994	1.38577	2.61536	1.83622	4.95043	2.92043		0.57962	0.813	0.591488	0.528136	2.01467	1.02236	2.34453
	47	2.71524	0.748612	4.30131	0.790698	0.71111	0.76576	0.879219	0.450317	0.9508	0.485278	0.365983	2.46363	2.95955	1.95696	2.60953	0.975955	3.65151	3.37671	2.74775	1.63673	2.1438	1.17121	0.155535	1.50859	2.72887	2.87482	7.05658	2.48982	4.69995	2.58933	1.51873	0.643478	0.660512	3.62463	1.13641	1.71008	2.83588	0.916452	5.37085	3.32231		0.31096	0.76627	0.40795	0.448045	2.33888	0.677086	2.23204
	48	2.59516	0.518	4.09157	0.57619	0.974341	0.686938	1.11866	0.534933	0.685564	0.5115	0.197034	2.43257	2.56949	1.79679	2.35126	0.955422	3.78279	3.29818	3.12556	1.70639	1.70625	1.3404	0.511417	1.99873	2.61679	3.36017	7.12281	2.74444	4.74793	2.80192	2.03032	0.824575	0.376843	4.49362	1.53962	1.25183	2.48926	1.6109	5.03386	2.86745		0.56385	1.17824	0.529263	0.363424	2.45283	0.871862	2.08328
	49	2.83463	0.670164	3.87337	0.710667	0.975195	0.806031	0.931156	0.462817	0.693036	0.384635	0.145644	2.44992	2.72096	1.77903	1.78059	0.79361	3.64128	3.36736	2.62896	1.87074	1.95982	0.472034	0.709166	1.59775	2.32485	3.10136	6.76776	2.86766	4.73139	2.71829	2.23945	0.852814	0.685459	3.17221	1.1992	1.45465	1.92544	0.392403	4.68684	2.85281		0.37577	1.53762	0.598013	0.688742	2.24099	0.932431	2.3886
	50	2.87324	0.566582	4.16234	0.414746	0.909378	0.688063	0.813344	0.450967	0.738691	0.446627	0.255814	2.44866	2.37242	1.93919	1.9831	0.798351	4.07256	3.4726	2.64479	1.7268	1.99983	0.862865	0.77067	1.49349	2.41469	2.97331	6.91806	3.14159	4.61613	2.75865	2.06391	0.665793	0.572593	3.24994	1.19973	1.77513	2.66162	1.39045	4.4423	2.89487		0.39769	0.875838	0.613063	0.039182	2.55747	0.597845	2.01144
	51	2.34411	0.455373	4.17729	0.513381	0.830732	1.01605	1.04688	0.46475	0.416036	0.228659	0.268542	2.71838	2.60148	1.92568	1.77653	0.769214	3.59942	3.25457	2.45702	1.65153	2.08532	0.829085	0.595408	2.02395	2.19069	2.77284	6.50612	3.26951	4.49777	2.53206	1.89458	0.665985	1.10767	3.65591	1.33914	0.959048	2.5096	1.51217	4.12699	1.96116		0.31039	0.848784	0.152563	0.190909	2.37	0.452466	1.7704
	52	2.25352	0.559836	4.02469	0.643079	0.783646	0.613177	0.415125	0.270833	0.864164	0.325857	0.549254	2.6155	2.82059	1.79329	1.8401	1.17041	3.74651	3.42603	2.38404	1.28776	1.07603	0.28274	0.683652	1.39762	2.41377	3.12646	6.94691	2.68222	4.71124	2.42924	1.79653	0.733777	0.456509	3.22805	1.03611	1.149	2.09433	1.15385	4.94961	2.70853		0.2675	1.11543	0.2713	0.040909	2.48553	0.706414	1.76795
	53	2.09867	0.738358	4.43311	0.580714	0.891707	0.697073	0.521109	0.613133	0.555436	0.305841	0.079983	2.4746	3.17684	1.53628	1.09094	0.821864	3.78186	3.53151	2.42365	1.29771	1.7219	0.461124	0.649611	1.14963	2.41081	2.89984	6.53583	2.87869	4.14382	2.88293	1.7932	1.00494	0.118924	2.78009	1.19417	1.04268	2.49443	1.73203	5.36083	2.00657		0.13769	0.586568	0.396025	0.171424	2.10563	0.380707	1.73995
	54	2.10393	0.562776	5.30974	0.633333	0.690915	0.62049	0.615297	0.246167	0.652036	0.383714	0.421085	2.55976	3.23015	1.61974	1.48716	0.605299	3.52825	3.38014	2.54523	1.00722	1.75808	0.859901	0.836588	1.24451	3.19243	3.20801	6.07205	2.59455	4.60993	2.48651	2.13956	0.792016	-0.1122	3.27596	1.26958	1.80769	1.97454	2.022	3.22807	2.43805		0.35327	1.3477	0.489775	0.077273	2.52854	0.737172	1.36036
	55	2.27388	0.669896	3.52923	0.490016	0.715305	0.61374	0.714531	0.405767	0.669527	0.126984	0.282322	2.61129	2.875	1.81644	1.36376	0.673396	3.55558	3.38425	2.61822	0.76947	1.55781	0.81176	0.589189	1.16521	1.80439	2.67665	6.45732	2.68692	4.5741	2.25593	2.04115	0.795225	0.970431	3.12274	1.06437	1.31244	2.11805	0.410903	5.10686	1.95929		0.45288	0.754568	0.254263	0.20303	2.39218	0.606707	1.48186
	56	2.16082	0.347388	4.81106	0.249444	0.903695	0.765479	0.684531	0.349367	0.653109	0.139405	0.090576	2.56561	2.82978	1.52002	1.41212	0.933481	3.61989	2.98722	2.40328	1.84897	1.19111	1.06479	0.541413	1.58435	1.96745	3.17811	5.97922	2.85224	4.60924	2.72436	2.22769	0.614589	0.406936	3.93991	1.10015	0.874439	2.44687	0.57351	3.36079	1.85413		0.27577	0.466757	0.238638	0.154545	2.40288	0.282845	1.21159
	57	2.07093	0.671925	4.63703	0.29819	0.874256	0.547854	0.492813	0.458333	0.636364	0.167468	0.517475	2.5581	2.49155	1.62037	0.706569	0.663565	3.71082	3.23836	2.82693	1.39575	1.74273	0.48409	0.467835	1.38338	2.31365	2.963	6.01986	2.77352	4.34487	2.58841	1.39824	0.514046	0.389998	2.86252	0.854433	1.68426	2.12621	1.01635	2.65143	1.24652		0.24519	0.436811	0.113638	0.020985	1.92153	0.623017	1.36085
	58	2.329	0.393627	3.94417	0.424492	0.589988	0.586719	0.337828	0.193917	0.078073	0.35381	0.29661	2.76974	3.09265	1.62212	1.17782	0.732013	3.45895	3.15844	2.85576	1.0117	1.44531	0.430022	0.502236	1.14208	2.19768	2.93553	5.88466	2.69033	4.81633	2.19155	2.10345	0.672443	0.286379	3.71934	0.942007	0.987853	1.933	1.24537	4.09467	1.89658		0.03673	1.19578	0.2196	0.064939	2.22631	0.211552	1.4546
	59	2.00983	0.167104	4.97337	0.361905	0.739073	0.559688	0.811656	0.259933	0.308018	0.247865	0.079441	2.50932	2.50146	1.50939	0.954686	0.732188	3.68953	2.92649	2.44004	0.957951	1.36804	0.532419	0.682999	1.34379	1.91708	3.06086	6.96275	2.50166	4.32946	2.64963	2.16765	0.827364	0.426728	2.80232	1.31189	0.976444	1.72272	1.95307	3.95807	1.51258		0.22038	0.612135	0.334088	0.20997	2.3367	0.441293	1.20306
	60	2.80372	0.873866	4.5078	0.527444	0.556146	0.467906	0.876266	0.142317	0.116218	0.372675	0.253186	2.46254	2.67279	1.61424	1.12239	0.477532	3.59058	3.67397	2.68835	0.508333	1.30127	0.797313	-0.09764	1.23184	1.86517	2.89162	6.06684	2.3049	4.23245	2.20394	1.76392	0.918505	-0.12889	2.72548	1.3358	1.40685	1.81968	0.774487	2.22631	2.16992		0.31942	0.481378	0.176713	-0.14503	2.18867	0.309879	1.02776
	61	2.11447	0.488433	4.30714	0.464635	0.6045	0.645271	0.750844	0.056733	0.535109	0.141135	0.147237	2.57549	2.47611	1.56006	0.850588	0.575643	3.30977	2.86323	2.306	1.20838	1.3848	0.581991	0.377491	0.647301	2.61492	2.73276	6.0017	2.59533	4.22539	2.50437	1.72001	0.588222	0.711387	2.9427	1.11628	1.11254	1.68287	-0.34139	1.883	1.83466		0.09865	0.667649	0.293463	-0.06038	2.34146	0.38631	1.00414
	62	2.28125	0.414687	4.44286	0.570302	0.570646	0.853323	0.521969	-0.05768	0.336527	0.198183	-0.08632	2.46271	2.67646	1.5483	0.367804	0.684279	3.42372	3.16278	2.50735	0.718584	1.48391	0.075169	0.793147	1.3109	1.95392	2.93784	5.61413	2.21714	4.12538	2.50269	2.00197	0.616345	0.570921	2.32599	1.25588	1.56431	1.54926	0.70126	2.81318	1.85285		0.13981	0.386405	0.178413	-0.06191	2.30222	0.284724	0.97736
	63	1.78582	0.506	4.82794	0.591603	0.583061	0.488458	0.668078	0.128833	0.326564	0.120087	-0.02278	2.56414	2.19081	1.58295	0.612235	0.513864	3.47373	2.88105	2.45702	0.445136	1.29406	0.169433	0.643971	0.669832	1.75634	2.85321	6.16076	2.64638	3.61593	2.28242	1.61154	0.777801	-0.19764	2.7581	0.840845	1.13376	1.20751	0.33651	2.62056	1.90199		0.06596	0.809351	0.010238	0.037439	2.02199	0.116034	1.07549
	64	1.97472	0.532925	4.56106	0.492286	0.372793	0.344313	0.941719	-0.06667	0.075218	0.095587	-0.03814	2.55555	2.58676	1.39264	0.922255	0.367851	3.40116	2.35296	2.51641	0.961558	1.4468	0.198624	0.49082	0.785063	0.729419	3.15755	5.52123	2.77193	4.21617	2.45965	1.7216	0.51252	-0.13912	3.11067	1.3105	1.06668	1.14254	1.53456	2.7592	1.55563		0.155	0.909432	0.274713	0.00303	2.14368	0.285655	0.962261
	65	2.11236	0.419657	3.64803	0.340127	0.57611	0.534635	0.612344	-0.3625	0.366145	0.183913	0.101695	2.46492	2.78566	1.53504	0.550706	0.523695	3.3079	2.56986	2.15554	0.629013	1.06656	0.173743	0.383201	0.832443	1.53964	2.86207	5.28474	2.46103	4.46116	2.11902	1.83628	0.508773	0.043475	2.64675	1.23441	1.07295	1.32839	2.10866	1.67033	1.42934		0.17462	0.334541	0.352275	0.086364	2.36663	0.633724	0.907721
	66	2.19382	0.276851	3.3318	0.231063	0.541	0.187219	0.772375	-0.0955	0.058109	0.130087	0.095864	2.25968	2.44154	1.46071	0.195059	0.462792	3.34907	2.04384	2.51753	0.553121	1.60792	0.707163	0.075963	0.921853	2.33464	2.56073	5.12692	2.2868	4.08239	2.40395	1.73578	0.630407	0.26032	2.71711	1.32949	0.776472	1.08563	0.411297	3.1011	1.45037		0.06038	0.340405	0.295738	0.004985	2.10801	0.515379	0.764541
	67	1.77142	0.343284	3.91689	0.414746	0.363329	0.556021	0.535891	-0.11923	0.299109	0.363587	0.166305	2.7118	2.45221	1.30656	0.647392	0.589331	3.20338	2.06325	2.4259	0.991791	0.908341	0.446001	0.039608	0.863752	2.28224	2.69435	5.43844	2.42747	3.96877	2.32906	2.06534	0.373419	0.359965	2.87659	1.08284	0.658123	1.41709	-0.43875	2.09321	1.37567		-0.00712	0.918189	0.0517	0.013212	2.36683	0.713431	0.867306
	68	2.07726	0.354403	3.46949	0.389556	0.378476	0.281531	0.788	0.10385	0.146164	-0.02611	0.390373	2.555	2.69485	1.24863	0.451314	0.549494	2.92977	2.28447	2.42478	0.115453	1.31739	0.598261	0.585862	1.09408	1.42508	2.51473	5.45984	2.49343	4.12331	1.91617	1.90772	0.516836	0.453347	2.09894	1.23959	1.33651	1.09105	0.751703	2.53652	1.71643		0.14135	0.551486	-0.10795	-0.07424	2.41954	0.176603	0.806667
	69	2.00598	0.320746	4.23377	0.192063	0.400329	0.22776	0.568406	0.305117	0.1508	0.12146	0.126593	2.66155	2.37206	1.06895	0.524	0.582838	2.90977	1.88767	2.37216	0.915527	1.39662	0.520936	0.319822	0.932209	1.28004	2.65999	5.17369	2.23014	4.58305	2.16118	1.30005	0.278761	-0.1645	2.90126	1.11734	0.790874	1.18323	0.327753	2.34716	1.29311		0.13423	0.929162	-0.06875	0.108879	1.97186	0.176603	0.470423
	70	2.05021	0.313731	3.71169	0.320175	0.555707	0.592063	0.32475	0.459933	0.110873	0.18346	-0.12131	2.37993	2.15699	1.13025	0.652471	0.580026	2.85407	1.82192	2.36821	1.02787	0.97293	-0.0678	0.298931	1.17984	1.04344	2.75716	4.35682	2.55453	3.99539	2.01895	1.91573	0.382896	-0.0141	2.7486	1.08764	0.898861	0.991863	0.46504	2.6727	1.69962		0.20192	0.456541	0.023862	-0.20629	2.07313	0.428241	0.65473
	71	2.26896	0.432254	3.90131	0.039238	0.436915	0.271115	0.095016	-0.22243	0.183964	0.257992	-0.21558	2.77303	2.80368	1.25563	0.340078	0.42576	2.88779	1.9742	2.76131	0.756535	1.4122	-0.1412	0.413632	1.19981	1.5995	2.62918	4.73666	2.15914	4.37958	2.1983	1.50887	0.602816	0.424682	2.39446	1.03877	1.01896	1.49226	0.588316	1.9517	0.964828		0.23423	0.511324	-0.28893	-0.13723	2.1956	0.040069	0.767955
	72	2.03721	0.658478	2.79157	0.46146	0.314549	0.362604	0.1875	0.211867	-0.03102	0.123421	-0.08686	2.36915	2.03971	1.13888	0.118333	0.741487	2.82303	1.5	2.67872	0.303556	1.05607	0.196514	0.256432	0.925259	1.03521	2.62514	4.61007	2.03364	4.25657	2.23946	1.85575	0.514273	0.659335	2.46001	0.853832	1.61051	1.28108	1.22959	2.04515	1.15856		-0.00173	0.233757	-0.00795	0.034409	1.83194	0.548466	0.587045
	73	1.7342	0.414104	3.36623	0.127889	0.560768	0.633167	0.198063	0.175	0.111236	0.027143	-0.01483	2.7977	2.06655	1.12012	0.196431	0.721305	2.50186	1.86529	3.15724	0.961679	1.14696	0.237095	0.185607	0.526107	1.19547	2.36751	4.86094	2.11696	3.99126	2.0391	2.15907	0.402347	0.446398	1.9321	1.32822	1.49515	0.810292	0.238168	2.05885	0.818781		0.04384	0.718784	0.01165	0.127924	2.15695	0.296362	0.413198
	74	1.68856	0.230896	4.02857	0.288651	0.382256	0.465656	0.273219	-0.00223	0.231018	0.087762	0.060915	2.76353	1.7261	1.20632	0.069647	0.502455	2.46047	1.67694	2.59163	1.19968	0.9806	0.77377	0.234245	0.956809	2.09275	2.75869	4.86716	1.92597	4.07818	2.1762	1.76371	0.373037	0.246239	2.23207	0.877332	1.30742	0.743284	-0.5928	1.77216	1.33282		0.0725	-0.2323	-0.1196	0.029439	2.31193	0.580155	0.522766
	75	1.51158	0.261925	3.86689	0.191381	0.301939	0.50901	0.579406	-0.0093	0.392873	0.175175	-0.08846	2.35874	1.82831	1.22097	0.474647	0.338195	2.35767	1.5573	2.76979	0.081235	1.19245	0.342552	0.643392	0.335483	1.12801	2.45081	4.16053	1.70663	3.84318	2.40419	1.62556	0.738515	0.194243	2.01172	0.87763	1.27827	0.470975	1.11139	0.471253	1.49223		-0.075	0.74873	-0.37585	-0.00802	2.37852	0.33319	0.537378
	76	1.48665	0.299388	3.41689	0.51973	0.433354	0.465375	0.529563	0.477883	0.1312	0.109841	0.109644	2.4227	1.6875	1.13639	0.572353	0.542994	2.26093	1.36119	2.21266	0.232148	0.703146	0.310015	0.284399	0.978003	1.95719	2.17526	4.50004	2.04282	3.97894	1.93955	1.83197	0.460393	-0.01969	3.8184	0.988588	0.850644	0.786411	0.053942	2.80091	1.96941		0.00365	0.167297	-0.12245	0.17553	2.10087	0.214362	0.539081
	77	1.86482	0.40591	2.80194	0.151698	0.538902	0.373031	-0.06208	0.2	-0.01533	0.003214	-0.17425	2.72568	1.34596	1.05931	0.177824	0.50439	2.17128	1.41964	2.61652	0.623041	0.789575	0.432702	-0.01055	1.00857	1.63711	2.44189	3.83729	2.08521	3.87462	2.22819	1.7952	0.348807	-0.02105	2.11492	0.8443	1.28753	0.465702	0.736708	0.999639	0.63007		0.17404	0.177486	-0.14773	0.072288	1.92906	0.137	0.572441
	78	1.44171	0.28709	2.08506	0.276651	0.647805	0.293083	0.041813	-0.05512	-0.13796	-0.00057	0.12922	2.51097	1.29117	0.960342	0.240039	0.418039	2.03187	1.34338	2.54015	0.741602	0.881802	0.611752	0.117948	0.381277	1.40596	2.33831	4.62084	1.89973	3.73472	2.16773	1.6855	0.433374	-0.16822	2.2399	1.04486	1.04567	0.656774	0.360074	1.16792	0.795195		-0.01788	0.324324	0.04175	-0.28312	1.7616	-0.01117	0.31118
	79	1.48385	0.130224	2.73054	0.244905	0.496427	0.514365	0.537156	-0.18622	0.320145	0.068206	-0.29237	2.61404	1.05038	1.00062	0.252882	0.253247	1.94779	1.18584	2.25453	0.387659	1.18634	0.664864	-0.00709	0.630002	1.69214	1.95925	4.28777	2.29167	3.58225	1.95182	1.50815	0.234545	-0.10295	1.99419	1.15423	0.906584	0.273883	0.627064	0.624001	0.756854		-0.21635	0.581432	-0.23096	-0.15282	1.90983	0.086672	0.718288
	80	1.19803	0.166821	2.39674	0.267127	0.323805	0.226917	0.489438	0.105767	-0.13762	0.045667	0.038136	2.67545	0.720963	1.04679	0.090588	0.422253	2.04221	1.4363	2.14932	0.294721	0.982481	0.093829	0.260626	1.41955	1.15786	2.39309	4.63284	1.78315	3.13267	1.98611	1.73757	0.40135	0.446151	2.5459	0.832175	0.63467	0.733982	0.291139	0.885121	1.52339		-0.03057	0.365216	-0.08239	-0.17121	1.98593	0.333638	0.257856
	81	0.909764	0.044776	2.65	0.331508	0.295841	0.376698	0.537156	0.2782	-0.03885	0.071778	0.016424	2.66959	0.75625	0.964333	-0.15178	0.453669	1.74395	1.04338	2.17703	0.477356	0.881331	-0.02752	0.261853	1.21565	0.908347	2.62465	4.73109	1.91895	3.66642	1.87205	1.48201	0.41874	-0.08713	2.29417	1.14354	0.469147	0.769747	0.539047	0.55386	1.08612		-0.12943	0.049676	-0.09943	-0.29221	1.83135	0.176621	0.525937
	82	1.04073	0.34006	1.94091	0.027222	0.349451	0.295323	0.237344	-0.01153	-0.20393	0.103405	-0.17797	2.43201	0.421325	0.963964	-0.09329	0.388558	1.59954	0.929918	2.35294	0.027366	0.926033	0.297672	0.071983	0.681043	1.34144	2.5316	4.31633	2.1529	3.72878	1.86914	1.73506	0.459592	0.064821	2.86006	0.774969	0.767634	0.674085	0.97741	0.69618	1.24849		0.14211	0.779405	-0.10398	-0.11839	1.87277	-0.10997	0.516441
	83	0.992978	0.221821	1.57274	0.288889	0.384354	0.454958	0.307016	-0.01217	-0.14331	-0.00437	0.177966	2.4832	0.705513	0.838964	0.304275	0.572831	1.72756	1.19384	1.91346	0.75255	0.740333	0.62936	0.462634	1.14634	0.966178	2.38626	4.76955	2.21528	3.3563	1.97332	1.96709	0.340211	-0.20154	2.11402	0.680794	1.14538	0.861229	-0.11061	1.75212	0.593215		-0.05635	-0.01316	-0.24148	-0.0448	2.01823	0.481362	0.556126
	84	1.30198	0.33509	2.5682	0.245127	0.392561	0.259	0.266047	-0.00417	-0.07095	0.114333	0.041831	2.34138	0.6886	0.924423	-0.04429	0.472273	1.71558	0.932644	2.01246	0.496022	0.883051	0.172305	0.537947	0.692978	1.6738	2.30059	3.86722	1.9255	3.37689	2.07702	1.47348	0.429287	-0.10928	2.27808	0.626365	0.661045	0.623644	0.418692	1.47976	1.01447		-0.22519	0.583622	0.054838	0.008864	2.01982	-0.09972	0.212324
	85	1.22472	0.362	1.95389	0.368937	0.316866	0.57376	0.339516	-0.11987	-0.27629	0.128944	-0.10436	2.69701	0.475	0.94245	-0.23629	0.506143	1.69325	0.734479	1.83879	0.520775	0.730236	-0.04015	0.227956	0.835125	0.943791	2.29606	4.05093	1.77811	3.69777	2.20957	1.22964	0.565748	-0.33159	1.9006	0.988926	0.734587	0.781785	0.818693	0.807631	1.13172		-0.145	-0.23303	-0.26904	-0.11515	2.18153	0.233914	0.185775
	86	0.984202	0.439269	1.44091	0.305444	0.52922	0.371344	0.629641	0.277567	-0.01071	0.692429	0.06939	2.83224	0.609188	0.878505	0.267059	0.468234	1.72686	1.06256	2.23529	0.67604	0.639111	-0.03737	0.135443	0.955347	1.25657	2.47046	4.41624	1.70133	3.80631	1.87157	1.44806	0.465208	0.207086	2.29081	1.11351	1.27807	0.677618	0.775267	0.089886	1.10273		0.03423	0.173135	-0.12103	-0.17229	1.71621	-0.14305	0.424153
	87	0.917494	0.268657	2.10974	0.375968	0.38961	0.56475	0.249156	0.196467	-0.19216	0.73281	0.381356	2.6418	0.390075	0.633505	0.057137	0.270974	1.51	1.03562	1.6284	0.843741	0.336607	-0.02531	-0.2409	1.15693	0.832024	1.8158	3.97704	1.92769	3.5198	1.84608	1.33292	0.230266	0.346936	3.13546	0.725422	0.730274	0.46267	0.79961	1.4908	0.435662		0.09827	-0.28049	-0.32074	-0.22879	1.9453	-0.06103	0.297297
	88	0.750708	0.086328	2.41557	0.080952	0.159793	0.461156	0.055328	0.147117	0.325855	0.760524	0.667898	2.59485	0.479775	0.864243	0.016235	0.537383	1.56919	0.835164	1.7285	0.076758	0.810245	0.06876	0.372649	0.482132	2.09243	2.48845	4.06958	1.97462	3.24863	1.82486	1.49531	0.315181	0.186551	1.51597	1.07083	0.769099	0.42989	-0.16943	-0.05917	1.28141		-0.03596	0.202351	-0.18609	-0.19112	2.07789	-0.20502	0.20891
	89	0.958921	0.160075	1.96363	0.12654	0.346305	0.241271	0.497469	0.480783	0.202855	0.59627	0.630831	2.74525	0.141538	0.797297	0.240706	0.456123	1.44187	0.654329	1.64875	0.419884	0.321259	-0.15565	-0.04958	0.872763	0.690243	2.3528	3.7295	1.69409	3.95232	1.8068	1.80131	0.471207	0.00426	2.33873	0.618182	0.607121	0.367951	0.179361	0.416448	0.516257		-0.08654	0.197243	0.025863	-0.17662	1.71541	0.061052	0.237396
	90	0.959618	0.171209	1.83183	0.116556	0.580524	0.299271	0.548563	0.118283	0.605709	0.567976	0.226169	2.63797	0.232712	0.902396	0.132863	0.396279	1.40523	0.813247	1.70928	0.788005	0.701505	0.277287	0.232943	0.728182	0.005941	2.07182	4.10501	2.02429	3.3364	1.95817	1.99165	0.141343	-0.16432	1.7849	0.92305	0.930101	0.293531	0.218503	0.129355	0.48333		0.00577	-0.18335	-0.12473	-0.27597	2.06579	0.55731	0.388117
	91	1.18399	0.366104	1.27403	0.071889	0.348829	0.071229	0.350078	-0.07595	0.207491	0.468833	0.117068	2.7807	0.21765	0.865108	0.130843	0.460864	1.29477	1.13197	1.57975	0.618065	0.93175	0.624003	0.011421	0.45838	1.32201	2.42927	3.81025	1.65988	3.37698	2.17632	1.57204	0.292061	-0.43886	2.17043	0.865957	0.620062	0.365117	0.49425	1.42413	0.605302		0.0325	0.342568	0.050562	-0.09827	1.87694	0.192914	0.227414
	92	1.6889	0.138418	1.64154	0.230841	0.582427	0.241833	0.258453	-0.15385	0.415691	0.399008	0.269593	2.82274	0.182713	0.925306	0.036176	0.259565	1.31511	0.81689	1.65046	-0.07875	0.577181	-0.31145	0.062952	0.955347	0.897005	2.3834	4.26789	1.47005	3.40876	1.75617	1.50595	-0.06062	0.483623	1.50412	1.09343	0.787743	0.127984	0.015966	0.887379	0.718237		0.00365	0.042351	-0.02926	0.086803	1.83314	0.073638	0.00536
	93	1.89922	0.212761	1.09349	0.122683	0.538902	0.313063	0.054484	0.23045	0.167909	0.370714	0.303492	2.52905	0.083825	0.797541	0.009118	0.492805	1.0786	0.597027	1.59956	0.038319	0.892055	0.164076	0.267708	0.779341	1.88444	2.13853	3.82638	1.50521	3.40472	2.0978	1.85544	0.153037	0.153665	1.95387	0.757252	0.333327	0.305968	-0.0257	-0.50351	0.984982		-0.04077	0.094243	0.008525	-0.08464	1.92291	-0.11509	0.312153
	94	1.74824	0.132567	1.42726	0.239921	0.114378	0.199604	0.169328	0.191017	-0.43671	0.272492	0.037085	2.60892	0.283088	0.94645	0.215686	0.323266	1.0507	0.536301	1.32635	0.108359	0.339501	-0.08493	0.404092	0.180663	1.21956	2.18189	3.84366	1.4031	2.93111	2.05125	1.4287	0.536554	0.116505	1.70516	0.977664	0.706687	-0.12826	0.544882	0.384966	0.689733		-0.14058	-0.10078	-0.10398	-0.02402	1.86464	-0.03355	0.159973
	95	1.86868	0.313731	2	0.230619	0.292476	0.313906	0.261406	-0.10993	0.075927	0.309294	0.182729	2.75475	0.161038	0.795423	0.181529	0.253597	1.25698	0.652274	1.24434	-0.07178	0.867552	-0.18724	-0.04712	0.537069	1.16003	2.10779	3.91805	1.96811	3.14586	2.30752	1.53846	0.171645	0.268637	1.51976	0.893997	1.21656	0.233789	0.892889	0.741575	1.4488		-0.16096	-0.13441	-0.14119	-0.21774	1.9669	0.143052	0.315802
	96	1.48526	0.273343	1.40909	-0.04013	0.320646	0.114583	0.206078	0.11315	-0.12335	0.385667	0.352763	2.52029	0.302575	0.852225	0.214667	0.244474	1.08337	0.466219	1.40384	0.591439	0.809231	0.116034	0.093956	0.623424	1.32419	1.8977	3.42382	1.80594	2.65691	1.62118	1.65139	0.213108	0.139954	2.49609	0.713071	0.776609	0.131911	1.14625	0.687591	0.791558		-0.19923	-0.12489	-0.02216	0.123818	2.043	0.330862	0.04164
	97	1.46103	0.039209	1.12337	-0.00024	0.516195	0.213688	0.307859	-0.06153	0.283782	0.272944	0.470339	2.29788	0.05845	0.53691	0.240039	0.397857	1.02872	0.810274	1.20928	0.034958	0.207823	-0.49787	-0.23063	-0.21521	0.628842	2.01097	3.95882	1.40948	3.39377	1.98467	1.22358	0.121509	0.561058	2.06377	0.500657	0.690615	0.279607	0.521515	0.868963	0.81249		-0.1273	0.039432	-0.08636	-0.24697	2.00159	-0.02283	0.032144
	98	1.26791	0.223	1.03051	-0.0034	0.148854	0.386552	0.287594	-0.04935	0.127273	0.269151	0.083678	2.84266	0.173163	0.693811	0.210275	0.261675	1.05407	0.730137	1.11312	1.00386	0.501244	-0.14101	0.247615	0.8763	0.919077	2.39755	3.55526	1.54791	2.69215	1.81291	1.33631	0.134081	0.529909	1.4599	0.831013	0.677256	0.191605	0.186944	0.897599	0.564116		-0.15058	-0.30314	-0.28409	-0.34848	1.82303	0.01119	0.136838
	99	1.36692	0.217731	1.57663	0.131063	0.383512	0.225792	-0.09966	0.202233	-0.14865	0.214056	0.231983	2.64036	0.048888	0.588964	0.189314	0.422786	1.00093	0.814151	0.869353	0.063073	0.675984	0.090005	0.138624	0.79968	0.964158	2.11929	3.48846	1.88224	3.88143	1.68196	1.78888	0.270811	0.034853	2.25139	0.889495	0.573026	-0.0816	-0.27245	-0.5299	0.228969		-0.00596	0.087676	-0.18921	-0.09005	1.9239	0.171948	0.197712
	100	1.83252	0.209836	0.692857	0.114286	0.152232	0.090927	0.403703	0.291983	0.0738	0.265246	0.070441	2.74817	0.1511	0.609234	0.017569	0.15339	1.01977	0.627849	1.06278	0.345115	0.70174	-0.07355	0.178231	-0.06368	0.972859	2.33336	3.62669	1.82227	3.26422	1.86282	1.56496	0.462764	0.212984	1.17076	0.612326	0.727072	0.074948	0.801753	1.70754	0.873328		-0.20788	0.159243	0.086075	-0.26515	1.87415	-0.05733	0.016072
	101	2.56355	-0.08633	0.774029	0.079127	0.390244	0.213125	0.0625	-0.08622	-0.04315	0.310214	-0.13664	2.67928	-0.0342	0.492739	-0.01422	0.402422	1.0107	0.500219	0.946265	0.357054	0.909906	0.103213	0.000141	0.364833	1.26652	2.24985	3.77678	1.91477	3.29325	1.79521	1.48309	0.177609	-0.02359	1.48101	0.940092	1.06822	-0.15512	0.767675	0.735023	0.230639		-0.05865	0.441189	0.149713	-0.26862	2.05747	-0.17753	0.039198
	102	2.3578	0.016104	0.481171	0.14127	0.486537	0.29476	0.341641	-0.19487	0.025655	0.12319	0.108576	2.88651	-0.04633	0.692072	0.169706	0.545455	0.89988	0.671699	1.04581	0.395246	0.719588	0.541604	0.719499	-0.25516	1.18241	1.86794	3.40929	1.27726	2.93645	1.68855	1.45818	0.379953	-0.00461	0.71722	0.702037	0.800201	0.353726	0.468938	0.420337	0.120754		-0.27135	0.018243	0.0267	-0.0697	1.79668	0.032155	0.121748
	103	2.4649	0.303776	0.884429	0.031286	0.34672	0.58024	0.508875	0.194883	-0.12229	0.176675	-0.06568	2.44737	0.11875	0.65691	0.019608	0.422253	1.05442	0.539041	0.882926	-0.44004	0.239062	0.033352	0.177433	0.206725	0.583913	2.07573	3.89911	1.40354	3.14224	1.50197	1.23513	0.228702	0.073877	2.43768	0.675535	0.593482	0.200659	0.219077	0.614591	0.330787		-0.19192	0.488703	-0.11023	-0.16385	1.76615	0.086672	0.127829
	104	2.23174	0.062627	0.6448	-0.12449	0.107232	0.512396	-0.07222	-0.08045	-0.05562	0.123421	0.076271	2.6111	-0.20514	0.618748	-0.02739	0.243065	0.83953	0.69589	0.402721	0.707264	0.467502	-0.46112	-0.14853	0.543639	0.439652	1.7594	3.23766	1.52219	3.40403	1.7003	1.9257	0.178601	-0.25508	1.82164	0.648024	0.927387	0.075551	0.026291	1.0579	0.854263		-0.03385	-0.13368	-0.25399	-0.13744	1.78002	0.155172	0.175063
	105	2.31251	-0.04009	0.8344	0.155556	0.191341	0.309125	0.214109	0.116017	0.394309	0.119397	0.554542	2.74782	0.161763	0.602477	-0.04665	0.330994	0.94361	0.453192	0.443426	0.435682	-0.22401	0.532324	-0.226	-0.04127	0.273942	1.87867	3.31719	1.26351	2.70197	1.85331	1.42408	0.539191	-0.07801	1.98793	0.991627	0.773691	0.43924	0.296597	0.11013	0.861439		0.07019	-0.24397	-0.27954	0.143288	1.89655	0.029828	-0.04285
	106	2.28019	0.187299	0.477257	0.150127	0.345671	0.270552	0.514359	0.172433	0.016764	0.115595	-0.08105	2.8295	0.190075	0.43982	0.123392	0.183747	0.8857	0.541096	0.695706	-0.30268	0.515334	-0.26513	-0.27587	0.874715	0.465151	1.82827	3.15314	1.53783	3.70294	1.93447	1.64281	0.211734	0.317341	1.85459	0.940128	0.957169	0.531617	0.10574	0.036725	0.324404		-0.01884	0.234486	-0.10398	-0.06191	1.87654	0.034483	0.199171
	107	2.0481	0.171776	0.65	0.12019	0.276707	0.412448	0.012672	-0.12948	0.073436	0.064071	-0.15678	2.7129	0.0011	0.659405	0.116627	0.351351	1.01116	0.392699	1.07013	-0.44028	0.44926	-0.09632	0.369397	0.720633	0.404056	1.94635	3.65446	1.83028	2.88855	1.68491	1.23246	0.267948	-0.04847	2.90485	0.564505	0.929128	-0.03319	0.659976	0.046331	0.813764		0.02326	-0.23449	-0.29176	-0.37014	1.79351	-0.445	0.139523
	108	1.95575	0.406194	0.533771	0.192968	0.07822	0.369656	0.13725	0.175633	-0.16969	0.09604	-0.00583	2.45029	0.21875	0.519514	-0.12375	0.164968	0.94884	0.134699	1.09785	0.541308	0.467035	-0.15632	0.271034	0.626224	0.790982	1.9849	3.30598	1.72576	2.83153	1.66541	1.30036	0.249527	0.367105	2.15813	0.365865	1.01986	0.075896	0.446737	1.23233	0.663783		-0.04327	-0.065	-0.0375	-0.06558	1.74951	0.136517	0.295838
	109	1.97507	0.326015	0.782457	0.022	0.336841	0.280969	-0.06758	-0.16442	-0.0246	0.089143	0.200746	2.68166	-0.01396	0.487739	0.377627	0.318182	0.77489	0.40137	0.610294	-0.22443	0.903877	0.010478	0.210537	0.27725	0.520339	1.76735	3.83671	1.67311	2.81869	2.012	1.79417	0.121931	0.191637	1.54422	0.979692	0.654504	0.338354	-0.30848	-0.65994	0.44903		-0.18116	0.157784	0.023013	-0.21321	1.66111	0.276793	-0.04749
	110	2.01124	0.25109	0.2948	-0.03968	0.410854	0.498313	0.536313	0.078533	-0.13405	0.07373	-0.07998	2.76717	-0.00478	0.445324	0.277882	0.214461	0.68628	0.57763	0.716074	-0.11993	0.456075	-0.02053	0.12113	0.263613	1.42026	2.4009	3.38052	1.55847	3.00613	2.05672	1.37247	0.075194	-0.06113	1.21219	0.791185	0.692422	0.561112	-0.17079	0.558768	0.42279		-0.20326	0.078892	-0.19688	-0.09308	1.41221	-0.15936	0.262721
	111	1.97578	0.062925	0.6	0.112698	0.3545	0.264635	0.163844	0.016983	0.011055	0.15931	0.04661	2.50401	0.022787	0.596973	-0.00439	0.321864	1.04895	0.305945	0.447956	0.173177	0.399156	-0.47768	0.188494	0.403326	1.19951	1.73354	2.57803	1.42973	2.96306	1.62997	1.85149	0.118071	0.054519	1.68193	0.588492	0.343142	0.215234	-0.54527	0.717847	0.788904		0.24693	-0.59605	0.014488	-0.09177	1.56679	0.055931	0.025324
	112	2.24894	0.168284	1.03571	0.160984	0.375524	0.29026	-0.26816	-0.14807	0.084836	0.138484	-0.26641	2.56414	-0.2489	0.725477	-0.16329	0.31274	0.83465	0.347493	0.872176	0.647301	0.437677	-0.26858	0.128576	0.209041	0.745278	2.29118	3.01564	1.50788	2.69266	1.8647	1.87064	0.401962	-0.2763	1.24067	0.927706	0.764924	0.491718	0.434655	-0.39125	0.759317		-0.16539	0.06427	-0.06279	-0.15152	1.19263	-0.00793	-0.03165
	113	2.06495	0.314015	0.414286	0.078238	0.109341	0.015208	0.049844	-0.10737	0.023164	0.078214	0.099576	2.71618	-0.15478	0.51964	-0.10039	0.235169	0.55396	0.424205	0.382353	-0.16285	0.873661	-0.12446	0.308905	0.540475	0.768441	1.767	3.45701	1.22435	2.95566	1.77543	1.31761	0.272531	-0.03191	1.7323	0.497051	0.461073	-0.02454	0.147614	-1.27666	0.582112		-0.10807	0.214027	-0.2125	-0.21277	1.44649	-0.32433	0.073784
	114	2.46629	0.016687	1.22209	0.368937	0.117329	0.148927	0.081938	-0.11122	-0.359	0.181159	0.086339	2.64784	-0.00771	0.545171	0.062216	0.240084	0.66361	0.463932	0.805426	-0.03931	0.451843	-0.13967	0.028257	0.495653	1.62577	2.23228	2.91363	1.21763	2.57266	1.55847	1.82946	0.127128	-0.20006	2.03495	0.684246	0.335415	0.067094	0.336904	-0.31703	0.813177		-0.04692	-0.02703	-0.05596	-0.23138	1.22474	-0.00514	-0.01679
	115	2.40626	-0.05678	0.748714	0.02654	0.177451	0.114865	0.100094	0.0827	-0.04278	0.121349	0.170559	2.55993	0.078313	0.608982	-0.01251	0.15426	0.79755	0.098397	0.647618	0.52874	0.749808	0.222642	0.053122	0.155084	0.246739	2.36828	2.99171	1.45343	2.67801	1.88988	1.66387	0.099843	0.047692	1.32075	0.832288	0.355942	0.400589	-0.37839	-0.99979	0.881784		0.00577	-0.20232	-0.29234	0.015364	1.1197	-0.10857	0.170198
	116	2.03336	-0.16418	1.24026	-0.17937	0.309927	0.20551	0.0245	0.1	-0.03815	0.164825	0.14778	2.6177	-0.16286	0.449577	0.06898	0.169539	0.73407	0.395658	0.725676	-0.05511	0.831774	-0.14599	-0.10075	0.119156	1.22501	2.10849	3.15539	1.4757	2.42735	1.78833	1.26625	0.54347	-0.2701	0.715318	0.720581	0.694927	-0.20502	0.737676	-0.09415	0.828512		-0.01577	-0.41711	0.128125	-0.15823	0.808563	-0.13188	0.127099
	117	1.78336	-0.08925	0.707143	0.187968	0.314549	0.090646	0.412578	-0.06827	0.180036	0.045659	-0.02595	2.40333	0.147063	0.258252	0.163627	0.350825	0.74186	0.409137	0.756221	0.270345	0.907874	-0.10063	-0.0284	0.722825	0.229798	1.83378	3.44639	1.67927	2.9597	1.54185	1.52104	0.049667	-0.15848	0.967051	0.965727	0.86331	0.297414	0.549561	0.516857	-0.42768		-0.09307	0.053324	-0.0983	-0.06298	1.13021	0.261879	-0.00512
	118	1.55479	0.326597	0.1792	-0.02765	0.212573	0.384292	0.429469	-0.21122	0.253127	0.082119	-0.07149	2.39474	-0.10589	0.477973	0.160255	0.448578	0.68256	0.360959	0.652706	0.453845	0.371131	-0.12426	-0.09931	0.609297	0.894823	2.09315	2.76788	1.31163	2.73599	1.58162	1.32891	-0.01782	-0.13478	1.7104	0.834765	0.401237	-0.02424	-0.04382	-0.30905	0.457479		-0.21288	-0.20235	-0.24886	-0.19783	1.00317	-0.23298	-0.09739
	119	1.53195	-0.14693	0.4844	-0.1161	0.389817	-0.02956	0.391047	0.090067	0.019255	0.055897	0.244169	2.38139	0.0511	0.436063	0.049353	0.288877	0.66337	0.230137	0.623868	0.135603	0.547591	0.131536	0.222391	-0.08061	1.2575	2.0813	2.58851	1.05847	3.11709	1.77055	1.53132	-0.0573	0.179107	2.60119	0.791785	0.175315	0.515647	0.384023	0.392119	0.360573		-0.10846	-0.39227	-0.2017	-0.07077	0.914	-0.24697	-0.02094
	120	1.55653	-0.12525	0.3922	0.286619	0.376585	0.24099	0.107688	0.07275	0.197491	0.126175	-0.09322	2.33407	-0.35993	0.438315	-0.07641	0.301682	0.65535	0.445671	0.617647	0.238865	0.583681	-0.38686	0.227951	0.596749	1.51524	1.74016	3.16472	1.33305	2.65777	1.6155	1.38874	0.092275	0.560376	1.08297	0.575354	0.211222	0.190015	0.465819	0.432606	0.702612		-0.17365	-0.23157	-0.2662	-0.15562	0.799448	0.256759	-0.06014
	121	2.05407	0.201642	0.5	0.418587	0.391293	0.137104	-0.02408	-0.28462	-0.05171	-0.0329	0.090576	2.50109	0.299638	0.348973	0.033137	0.164091	0.88663	0.465986	0.104074	0.179773	0.590648	0.091825	0.12699	0.0943	0.111188	1.40286	2.82492	1.28031	3.05618	1.55152	1.22527	-0.00311	-0.33891	1.96035	0.661424	0.374799	0.055601	0.461149	0.955054	0.232012		-0.04135	-0.25641	-0.36648	-0.03247	0.87892	-0.1659	0.026784
	122	1.45471	0.013761	0.020771	-0.03492	0.433768	0.150052	-0.23777	0.0093	0.077709	0.082127	0.107525	2.32912	0	0.434685	0.13151	0.196383	0.62361	0.323507	0.470015	0.11184	0.308031	-0.4438	-0.05197	0.80492	0.682624	1.82416	3.03943	1.57777	2.13368	1.60575	1.50923	0.253464	0.170608	1.10241	0.631957	0.297914	0.001029	-0.71684	0.364109	0.41335		0.07096	0.115405	0.053412	-0.14047	0.582046	0.333172	0.161189
	123	1.6099	0.406507	0.820771	0.201127	0.310549	0.114302	0.046875	-0.04487	-0.046	0.091556	-0.29925	2.5583	-0.13346	0.421288	-0.12476	0.214812	0.6336	0.266658	0.404985	-0.79659	0.722171	0.164172	0.119689	0.425734	0.24829	1.96336	3.11172	1.4243	2.53941	1.39823	1.00104	0.102097	-0.24956	1.696	0.536802	1.12951	0.411928	-0.02123	0.214011	0.277324		-0.26385	-0.06722	-0.10341	-0.05261	0.969678	-0.37419	-0.15218
	124	1.77563	-0.06964	0.976629	0.037873	0.2725	-0.08925	0.199328	0.097433	-0.16507	0.134571	-0.27859	2.5287	0.215438	0.346225	-0.048	0.383292	0.73674	0.40389	0.4785	0.614332	0.781123	-0.28925	0.186325	0.377382	0.461887	1.58347	3.21836	1.24395	3.16705	1.4302	0.962929	0.134042	0.03051	1.46604	0.760481	0.560151	-0.20303	-0.03545	0.739931	0.164197		-0.05827	-0.26514	0.035225	-0.39805	0.85354	-0.24231	0.178234
	125	1.85007	0.102134	0.108457	0.213603	0.32422	0.219031	0.073063	0.027567	-0.10982	0.080857	0.073627	2.2043	0.161038	0.346342	0.057824	0.170591	0.70477	0.585616	0.514706	0.225924	0.629481	-0.36198	-0.16971	0.352044	1.1294	1.72748	2.75697	1.3038	2.73961	1.92173	1.33297	0.155481	0.021576	0.956773	0.795579	0.792686	-0.1403	0.793184	-0.33115	-0.13528		-0.15923	0.143892	-0.20398	-0.07079	0.779816	0.033552	-0.05795
	126	1.10148	0.06409	1.29029	0.034238	0.402439	0.23676	-0.2213	0.094233	-0.15438	0.077294	0.373949	2.40699	-0.03419	0.405532	-0.01994	0.265182	0.62954	0.358452	0.789603	0.109853	0.623919	-0.14847	-0.20721	0.532311	0.983589	1.71911	3.25379	1.25239	2.57568	1.74022	1.11326	0.364095	0.495906	1.52222	0.85376	0.759915	0.233638	1.14488	0.312984	0.278406		-0.2625	0.158514	0.01165	-0.1987	0.47246	-0.22928	0
	127	1.46594	0.389522	0.114914	0.004079	0.107866	0.210302	0.211141	-0.10192	0.024255	-0.07017	0.005288	1.99799	-0.00478	0.527784	0.133863	0.262903	0.42221	0.253877	0.283941	0.491791	0.383496	-0.42935	-0.24125	0.708939	0.886898	1.52666	2.49157	1.42779	2.84556	1.66085	0.934068	0.139355	0.305367	1.2706	0.608571	0.695345	-0.09538	0.026291	1.43273	0.306217		-0.20481	-0.05041	-0.01364	-0.07121	0.521207	-0.16869	0.019964
	128	1.29671	-0.07082	0.8026	-0.00748	0.371951	0.3705	0.350922	0.28205	0.105891	-0.00471	0.176915	2	-0.32095	0.309937	0.343471	0.1755	0.53814	0.085849	0.711544	0.064321	0.812593	-0.54352	-0.01829	0.171162	1.07437	1.71835	2.56393	1.36696	2.25609	1.69183	0.597922	0.299014	0.295378	1.27819	0.517771	0.417172	0.559421	-0.2446	0.048589	0.688452		0.00943	0.384946	-0.34858	-0.18723	0.42331	-0.28378	-0.11005
	129	1.43784	0.032493	0.653886	0.018143	0.457537	0.318698	0.099672	0.05	-0.04315	-0.01369	0.135068	1.71071	0.10515	0.240613	-0.01792	0.133026	0.50686	0.068712	0.435529	-0.06544	0.611083	-0.04378	0.614413	0.642068	0.311251	1.44769	2.7365	1.38893	2.22758	1.75317	0.430289	-0.00964	0.22316	1.38597	1.01468	0.589796	-0.19303	0.301653	0.539751	0.020012		-0.04365	-0.39297	-0.28069	-0.19242	0.320253	-0.12162	-0.08449
	130	1.04179	0.180284	0.628571	-0.18344	0.348817	0.310802	-0.03884	0.066017	-0.30909	-0.06326	0.190678	1.25493	-0.08566	0.19782	0.186608	0.244818	0.68081	0.062329	0.300338	0.431823	0.09047	-0.04627	0.363612	0.415378	0.749327	1.96796	3.03191	1.3966	2.73289	1.45258	0.64286	-0.19525	0.585132	1.64384	0.808715	0.394833	0.159467	-0.50088	0.669801	-0.01881		-0.08019	-0.3813	-0.1392	-0.20173	0.514069	0.033552	-0.04114
	131	1.26439	-0.2827	0.511029	-0.10362	0.324012	0.182708	-0.02703	-0.04455	-0.03851	-0.04958	0.038661	1.55062	0.04265	0.149901	0.029412	0.073708	0.54058	0.268945	0.587676	0.009208	0.511422	0.027417	-0.57177	0.73378	1.39259	1.8664	2.91038	1.28717	2.50436	1.6798	0.894058	0.34766	0.103658	1.4981	0.569761	0.335277	0.366162	0.132037	0.986548	0.566975		0.00923	0.301703	0.030963	-0.06364	0.443517	0.136052	-0.12491
	132	1.32865	0.131687	0.499343	0.216333	0.130573	0.060812	0.011391	0.19615	0.103745	-0.01012	-0.06992	1.60526	0.113225	0.220595	-0.13825	-0.00982	0.57593	0.341781	0.344456	0.386662	0.369251	0.281498	0.06924	0.302098	0.173825	1.31176	2.59958	1.14081	2.23025	1.5279	0.921226	0.279602	-0.04351	1.81974	0.646748	0.071645	0.40646	-0.15171	0.466959	0.041928		-0.16135	0.265892	-0.13693	0.091788	0.571149	-0.02005	-0.13562
	133	1.04283	-0.11179	0.840914	-0.09773	0.366073	0.116833	-0.05236	-0.0407	-0.23031	0.069698	-0.1499	1.18055	0.01545	0.166423	0.100392	0.164091	0.51163	0.207534	0.294691	0.316371	-0.04238	0.005312	0.096779	0.102588	0.210665	2.03551	3.11563	1.20492	2.49945	1.32838	0.987531	0.075347	-0.05419	1.24078	0.61229	0.984301	0.195935	-0.15871	1.0806	0.462886		-0.21692	0.005838	-0.14404	-0.28788	0.453632	-0.096	-0.26662
	134	0.570933	0.168269	0.586371	0.07846	0.215098	0.090094	-0.04856	-0.14392	-0.20784	0.027143	0.082627	1.00933	0.10955	0.29755	0.179863	0.248857	0.58988	0.33174	0.5345	0.279049	0.382015	0.202544	0.168112	0.206483	-0.15635	1.80457	2.90387	1.21461	2.09802	1.57934	0.719231	0.142413	-0.04159	1.27541	0.523555	0.557442	-0.15502	-0.28063	0.831138	0.279687		-0.07443	0.077432	-0.00484	-0.14958	0.584425	0.1505	-0.20209
	135	1.04706	-0.05648	0.230543	0.019286	0.235707	-0.06729	0.313766	0.102567	0.148655	-0.04152	-0.00476	0.955408	0.080138	0.234739	0.133196	0.229026	0.53849	0.255932	0.550897	0.263251	0.442137	-0.01919	0.001233	0.516481	0.222179	1.64628	2.84972	1.22581	2.49764	1.24553	0.631	0.196257	-0.00685	0.787466	0.632106	0.426427	0.066793	1.148	0.012187	0.229953		-0.10789	-0.17311	-0.30313	0.114727	0.262586	0.01119	-0.00852
	136	1.00702	0.110328	0.485714	-0.03741	0.155378	0.007885	0.160047	-0.10097	0.026382	-0.01185	-0.07363	1.03308	-0.09301	0.088459	0.147059	0.175325	0.46569	0.009822	-0.00793	-0.32931	0.257847	0.199102	-0.16233	-0.01508	1.20387	2.07726	2.78733	1.53916	2.48239	1.46341	0.665765	0.060062	0.339305	1.52089	0.871023	0.393305	0.07003	0.842059	0.497006	0.679606		-0.18596	-0.01681	-0.2375	-0.21277	0.559264	0.482759	-0.01705
	137	1.19874	-0.02078	1.13377	-0.06213	0.183976	0.288292	0.290547	0.1	0.179327	0.044516	0.050847	0.994513	-0.09191	0.201703	-0.02131	0.149526	0.47721	0.302055	-0.02546	-0.39027	0.348896	0.349156	0.121639	0.574824	0.423026	1.23536	2.62857	1.49582	2.05693	1.69063	0.780298	0.037707	0.016052	0.941698	0.737171	0.50477	0.161658	-0.53378	-0.00539	0.821336		0.03827	0.085459	-0.27018	0.095894	0.361678	-0.18219	0.075721
	138	0.672753	0.054433	0.236343	0.146032	0.322963	0.315313	0.216219	-0.00737	0.119073	0.03704	0.025949	0.781434	-0.13824	0.217595	0.052059	0.096526	0.66675	0.070315	0.395926	0.1891	0.356023	0.269345	0.255275	0.604065	0.377314	1.64258	2.7553	1.14089	2.42183	1.51804	0.675781	-0.00708	0.086533	1.29663	0.386734	-0.00942	-0.15497	0.689769	0.703136	0.823303		-0.17731	0.330162	-0.13494	0.138955	0.412598	-0.11976	0.257369
	139	0.868674	0.153642	0.296114	-0.07256	0.316854	0.16976	-0.04814	0.05705	-0.12764	0.04796	-0.36917	0.555013	-0.05771	0.294171	0.114275	0.153039	0.45604	0.014164	0.321838	-0.05922	0.109104	0.128955	0.052619	-0.26673	0.375456	2.00121	2.908	1.33598	2.4817	1.43284	0.878804	0.117077	0.050919	1.04612	0.55332	0.413482	-0.30506	-0.45628	0.896163	0.49749		-0.26462	0.002919	-0.03864	-0.13289	0.52477	-0.13374	-0.13318
	140	0.748247	-0.01667	0.454543	-0.09184	0.153695	0.306313	0.057	-0.18013	0.204273	0.076373	0.071508	0.665763	0	0.274901	0.048353	0.285364	0.53373	0.241329	0.223985	-0.1096	0.03512	-0.12742	-0.19052	0.809663	1.0809	1.50547	2.73376	1.51801	1.81134	1.66106	0.878599	-0.10686	-0.31862	1.36833	0.427086	0.299308	0.474956	-0.49251	0.271883	0.742899		-0.22058	0.156324	-0.13551	-0.26233	0.364448	-0.02888	-0.02119
[truncated: 33 more columns]

## Sheet: Figure 3B-C
		(ΔF/F0)max				Area(au)
		Water	Ru360			Water	Ru360
		4.251	2.912			160.8	81.68
		5.256	2.881			210.2	101.1
		3.581	2.93			117.2	88.41
		2.525	2.361			75.53	73.28
		4.612	5.089			171.9	169.9
		7.569	4.583			291	180.2
		4.424	4.064			339.5	282.3
		7.554	6.098			637	431.2
		3.523	3.087			280.6	202.8
		5.249	2.895			481.8	212.2
		3.625	1.241			291.6	85.55
		2.727	3.774			219.9	351
		1.694	1.749			80.69	67.69
		3.495	1.829			87.81	51.22
		5.756	3.928			349.5	237
		1.709	2.067			130.2	156.5
		2.907	2.402			152.4	112.7
		3.448	3.258			167.5	147.3
		5.95	5.701			181.3	178.9
		7.709	6.973			345.4	326.3
		5.536	4.721			251.4	197.4
		3.85639	3.01596			283.2	71.54
		4.56278	5.06354			127.1	137.5
		6.0578	3.35312			366.7	80.94
		4.06644	3.29415			90.68	86.09
		3.46972	2.88803			118.7	240
		3.28745	3.52378			100.9	103.9
		4.21283	2.5683			131.1	128.6
		3.89552	4.63511			106.9	118.3
		4.15436	3.29823			109.1	59.19
		4.04762	2.89163			86.53	58.13
		3.84851	3.13885			85.34	45.82
		3.23867	2.65765			317.3	225.4
		3.40515	3.65346			193.1	212.4
		3.57007	3.55805			182.3	177.3
		4.64233	3.08749			181.5	82.38
		3.34661	2.5			118.2	94.6
		4.82372	3.2376			307.1	139.6
		4.34841	2.59328			247.9	126
		3.66121	2.69612			248.9	63.71

[truncated: 38 more sheets: Figure 3D, Figure 3E, Figure 3G H J K, Figure 4B, Figure 4C-D, Figure 4F, Figure 4G, Figure 5A-C, Figure 5D, Figure 6D, Figure 6G-I, Figure 7E-G, Figure 8D, Figure 8H-J, S1E Fig, S2C Fig, S2D-E Fig, S2F Fig, S2G-H Fig, S3A Fig …]
